# Supplementary material for: Integrated Genomic and Transcriptomic Analysis Reveals a Transcription Factor Gene Set Facilitating Gonadal Differentiation in the Pacific Oyster Crassostrea gigas
Source: Genes (Basel). 2025 Apr 28;16(5):513. doi: 10.3390/genes16050513 (PMC12111275; doi:10.3390/genes16050513)
Supplement: Supplementary file 1 [file genes-16-00513-s001.zip]

Archive with 4 entries (4 files):
- Fig.S3.tif
- Sup_tabs.xlsx
- Fig.S1.tif
- Fig.S2.tif
