# Supplementary material for: Integrated Genomic and Transcriptomic Analysis Reveals a Transcription Factor Gene Set Facilitating Gonadal Differentiation in the Pacific Oyster Crassostrea gigas
Source: Genes (Basel). 2025 Apr 28;16(5):513. doi: 10.3390/genes16050513 (PMC12111275; doi:10.3390/genes16050513)
Supplement: Supplementary file 1 [file genes-16-00513-s001.zip › Sup_tabs.xlsx]

## Sheet: Table S1
Table S1 Overview of Pacific oyster genome annotation
Crassostrea gigas (GCF_902806645.1)	Number
Total gene	37367
Total transcript	73105
Protein-coding gene	31371
Protein-coding transcript	63341
Transcription factor gene	1167
Transcription factor transcript	2550

## Sheet: Table S2
Table S3 Transcriptomic data used for gene expression analyses
Species	Common name	Sample name	Tissue	Sex	Accession number	Note	NCBI project	References
Crassostrea gigas	Pacific oyster	Mou	mantle edge	na	SRR334212		PRJNA146329	[1]
Crassostrea gigas	Pacific oyster	Dgl	digestive gland	na	SRR334213
Crassostrea gigas	Pacific oyster	Fmo	gonad	female	SRR334214
Crassostrea gigas	Pacific oyster	Gil	gill	na	SRR334215
Crassostrea gigas	Pacific oyster	Min	mantle center	na	SRR334216
Crassostrea gigas	Pacific oyster	Amu	adductor muscle	na	SRR334217
Crassostrea gigas	Pacific oyster	Hem	hemolymph	na	SRR334218
Crassostrea gigas	Pacific oyster	Lpa	labial palp	na	SRR334219
Crassostrea gigas	Pacific oyster	Mgo	gonad	male	SRR334220
Crassostrea gigas	Pacific oyster	s0_1	gonad	na	SRR5830808	Inactive stage	PRJNA394546	[2]
Crassostrea gigas	Pacific oyster	s0_2	gonad	na	SRR5830810	Inactive stage
Crassostrea gigas	Pacific oyster	s0_3	gonad	na	SRR5830811	Inactive stage
Crassostrea gigas	Pacific oyster	s3F_1	gonad	female	SRR5830797	Mature stage
Crassostrea gigas	Pacific oyster	s3F_2	gonad	female	SRR5830798	Mature stage
Crassostrea gigas	Pacific oyster	s3F_3	gonad	female	SRR5830803	Mature stage
Crassostrea gigas	Pacific oyster	s3M_1	gonad	male	SRR5830793	Mature stage
Crassostrea gigas	Pacific oyster	s3M_2	gonad	male	SRR5830795	Mature stage
Crassostrea gigas	Pacific oyster	s3M_3	gonad	male	SRR5830796	Mature stage
Crassostrea gigas	Pacific oyster	F2n_1	gonad	female	SRR13374879	Mature stage	PRJNA690125	[3]
Crassostrea gigas	Pacific oyster	F2n_2	gonad	female	SRR13374888	Mature stage
Crassostrea gigas	Pacific oyster	F2n_3	gonad	female	SRR13374889	Mature stage
Crassostrea gigas	Pacific oyster	M2n_1	gonad	male	SRR13374872	Mature stage
Crassostrea gigas	Pacific oyster	M2n_2	gonad	male	SRR13374886	Mature stage
Crassostrea gigas	Pacific oyster	M2n_3	gonad	male	SRR13374887	Mature stage
Crassostrea sikamea	Kumamoto oyster	Female1	gonad	female	SRR32621846	Mature stage	PRJNA1233605	This study
Crassostrea sikamea	Kumamoto oyster	Female2	gonad	female	SRR32621845	Mature stage
Crassostrea sikamea	Kumamoto oyster	Female3	gonad	female	SRR32621844	Mature stage
Crassostrea sikamea	Kumamoto oyster	Female4	gonad	female	SRR32621843	Mature stage
Crassostrea sikamea	Kumamoto oyster	Male1	gonad	male	SRR32621850	Mature stage
Crassostrea sikamea	Kumamoto oyster	Male2	gonad	male	SRR32621849	Mature stage
Crassostrea sikamea	Kumamoto oyster	Male3	gonad	male	SRR32621848	Mature stage
Crassostrea sikamea	Kumamoto oyster	Male4	gonad	male	SRR32621847	Mature stage
References
[1] G. Zhang, X. Fang, X. Guo, et al. The oyster genome reveals stress adaptation and complexity of shell formation. Nature 2012, 490(7418): 49-54.
[2] C. Yue, Q. Li, H. Yu. Gonad transcriptome analysis of the pacific oyster Crassostrea gigas identifies potential genes regulating the sex determination and differentiation process. Marine Biotechnology 2018, 20(2): 206-219.
[3] C. Chen, H. Yu, Q. Li, Integrated proteomic and transcriptomic analysis of gonads reveal disruption of germ cell proliferation and division, and energy storage in glycogen in sterile triploid Pacific oysters (Crassostrea gigas), Cells 2021, 10(10): 2668.

## Sheet: Table S3
Table S2 Summary of Pacific oyster transcription factors
Gene locus	Transcript	Protein	DBD type	TF family
Hmgb1	NM_001305310.1	NP_001292239.1	HMG_box	HMG
LOC105317056	XM_011413590.3	XP_011411892.2	zf-C2H2	C2H2
LOC105317056	XM_011413589.3	XP_011411891.2	zf-H2C2_2	H2C2_2
LOC105317056	XM_034456599.1	XP_034312490.1	zf-H2C2_2	H2C2_2
LOC105317136	XM_011413683.3	XP_011411985.2	HLH	bHLH
LOC105317251	XM_011413838.3	XP_011412140.3	T-box	T-box
LOC105317281	XM_011413868.3	XP_011412170.2	TRAM_LAG1_CLN8	TLC
LOC105317284	XM_034449805.1	XP_034305696.1	HMG_box	HMG
LOC105317284	XM_034449806.1	XP_034305697.1	HMG_box	HMG
LOC105317284	XM_034449807.1	XP_034305698.1	HMG_box	HMG
LOC105317284	XM_034449808.1	XP_034305699.1	HMG_box	HMG
LOC105317284	XM_034449809.1	XP_034305700.1	HMG_box	HMG
LOC105317284	XM_034449810.1	XP_034305701.1	HMG_box	HMG
LOC105317284	XM_034449811.1	XP_034305702.1	HMG_box	HMG
LOC105317284	XM_034449812.1	XP_034305703.1	HMG_box	HMG
LOC105317284	XM_034449814.1	XP_034305705.1	HMG_box	HMG
LOC105317284	XM_034449815.1	XP_034305706.1	HMG_box	HMG
LOC105317284	XM_034449816.1	XP_034305707.1	HMG_box	HMG
LOC105317284	XM_034449817.1	XP_034305708.1	HMG_box	HMG
LOC105317284	XM_034449818.1	XP_034305709.1	HMG_box	HMG
LOC105317284	XM_034449819.1	XP_034305710.1	HMG_box	HMG
LOC105317284	XM_034449820.1	XP_034305711.1	HMG_box	HMG
LOC105317284	XM_034449821.1	XP_034305712.1	HMG_box	HMG
LOC105317284	XM_034449822.1	XP_034305713.1	HMG_box	HMG
LOC105317284	XM_034449823.1	XP_034305714.1	HMG_box	HMG
LOC105317284	XM_034449824.1	XP_034305715.1	HMG_box	HMG
LOC105317284	XM_034449828.1	XP_034305719.1	HMG_box	HMG
LOC105317284	XM_034449830.1	XP_034305721.1	HMG_box	HMG
LOC105317284	XM_034449831.1	XP_034305722.1	HMG_box	HMG
LOC105317284	XM_034449832.1	XP_034305723.1	HMG_box	HMG
LOC105317284	XM_034449833.1	XP_034305724.1	HMG_box	HMG
LOC105317284	XM_034449834.1	XP_034305725.1	HMG_box	HMG
LOC105317284	XM_034449835.1	XP_034305726.1	HMG_box	HMG
LOC105317338	XM_011413946.3	XP_011412248.2	BTB	BTB
LOC105317338	XM_011413947.3	XP_011412249.2	BTB	BTB
LOC105317338	XM_011413948.3	XP_011412250.2	BTB	BTB
LOC105317338	XM_011413949.3	XP_011412251.2	BTB	BTB
LOC105317338	XM_020062824.2	XP_019918383.2	BTB	BTB
LOC105317349	XM_034480129.1	XP_034336020.1	BTB	BTB
LOC105317386	XM_011414023.3	XP_011412325.2	Myb_DNA-binding	MYB
LOC105317498	XM_011414150.3	XP_011412452.2	Forkhead	Forkhead
LOC105317512	XM_011414164.3	XP_011412466.2	BTB	BTB
LOC105317512	XM_011414166.3	XP_011412468.2	BTB	BTB
LOC105317512	XM_034468423.1	XP_034324314.1	BTB	BTB
LOC105317579	XM_011414261.3	XP_011412563.2	HLH	bHLH
LOC105317603	XM_011414295.3	XP_011412597.2	zf-C2H2	C2H2
LOC105317610	XM_020062941.2	XP_019918500.2	zf-H2C2_2	H2C2_2
LOC105317636	XM_011414342.3	XP_011412644.1	IRF	IRF
LOC105317636	XM_011414343.3	XP_011412645.1	IRF	IRF
LOC105317636	XM_011414344.3	XP_011412646.1	IRF	IRF
LOC105317644	XM_011414352.3	XP_011412654.2	zf-C2H2	C2H2
LOC105317675	XM_011414391.3	XP_011412693.2	BTB	BTB
LOC105317696	XM_034461169.1	XP_034317060.1	THAP	THAP
LOC105317751	XM_011414478.3	XP_011412780.1	GATA	GATA
LOC105317751	XM_011414479.3	XP_011412781.1	GATA	GATA
LOC105317751	XM_034449045.1	XP_034304936.1	GATA	GATA
LOC105317751	XM_034449046.1	XP_034304937.1	GATA	GATA
LOC105317762	XM_011414494.3	XP_011412796.2	Homeodomain	Homeodomain
LOC105317828	XM_011414579.3	XP_011412881.2	Homeodomain	Homeodomain
LOC105317849	XM_011414618.3	XP_011412920.2	Thyroid_Hormone_Receptor-like	THR-like
LOC105317981	XM_034447151.1	XP_034303042.1	Homeodomain	Homeodomain
LOC105318031	XM_011414891.2	XP_011413193.1	Steroidogenic_Factor-like	SF-like
LOC105318031	XM_011414892.2	XP_011413194.1	Steroidogenic_Factor-like	SF-like
LOC105318031	XM_020063113.2	XP_019918672.1	Steroidogenic_Factor-like	SF-like
LOC105318040	XM_011414905.3	XP_011413207.2	CSD	CSD
LOC105318047	XM_011414912.2	XP_011413214.1	zf-H2C2_2	H2C2_2
LOC105318047	XM_011414913.2	XP_011413215.1	zf-H2C2_2	H2C2_2
LOC105318049	XM_011414914.3	XP_011413216.2	zf-C2H2	C2H2
LOC105318049	XM_011414915.3	XP_011413217.2	zf-C2H2	C2H2
LOC105318111	XM_011415047.3	XP_011413349.2	TRAM_LAG1_CLN8	TLC
LOC105318114	XM_011415049.3	XP_011413351.2	TRAM_LAG1_CLN8	TLC
LOC105318115	XM_011415050.3	XP_011413352.2	TRAM_LAG1_CLN8	TLC
LOC105318155	XM_034482671.1	XP_034338562.1	zf-C2H2	C2H2
LOC105318190	XM_011415143.3	XP_011413445.1	Forkhead	Forkhead
LOC105318228	XM_034446889.1	XP_034302780.1	STAT_bind	STAT
LOC105318228	XM_034446890.1	XP_034302781.1	STAT_bind	STAT
LOC105318251	XM_034476183.1	XP_034332074.1	zf-C2H2	C2H2
LOC105318252	XM_011415259.3	XP_011413561.1	HLH	bHLH
LOC105318253	XM_011415260.3	XP_011413562.2	HLH	bHLH
LOC105318254	XM_034475724.1	XP_034331615.1	HLH	bHLH
LOC105318257	XM_011415266.3	XP_011413568.2	HMG_box	HMG
LOC105318271	XM_034476235.1	XP_034332126.1	HLH	bHLH
LOC105318365	XM_034447646.1	XP_034303537.1	Pou	Pou
LOC105318396	XM_011415496.3	XP_011413798.2	zf-C2H2	C2H2
LOC105318404	XM_011415515.3	XP_011413817.2	GCM	GCM
LOC105318404	XM_034456857.1	XP_034312748.1	GCM	GCM
LOC105318412	XM_011415523.3	XP_011413825.2	LRRFIP	LRRFIP
LOC105318415	XM_034453171.1	XP_034309062.1	zf-H2C2_2	H2C2_2
LOC105318482	XM_034446121.1	XP_034302012.1	zf-H2C2_2	H2C2_2
LOC105318482	XM_034446126.1	XP_034302017.1	zf-H2C2_2	H2C2_2
LOC105318482	XM_034446132.1	XP_034302023.1	zf-H2C2_2	H2C2_2
LOC105318485	XM_034466865.1	XP_034322756.1	THAP	THAP
LOC105318514	XM_011415738.3	XP_011414040.3	HLH	bHLH
LOC105318636	XM_011415850.3	XP_011414152.1	BTB	BTB
LOC105318636	XM_034468011.1	XP_034323902.1	BTB	BTB
LOC105318686	XM_034482633.1	XP_034338524.1	Myb_DNA-binding	MYB
LOC105318686	XM_034482634.1	XP_034338525.1	Myb_DNA-binding	MYB
LOC105318686	XM_034482635.1	XP_034338526.1	Myb_DNA-binding	MYB
LOC105318699	XM_011415934.3	XP_011414236.2	BTB	BTB
LOC105318783	XM_011416057.3	XP_011414359.1	Forkhead	Forkhead
LOC105318792	XM_011416068.3	XP_011414370.2	zf-C2H2	C2H2
LOC105318792	XM_034475471.1	XP_034331362.1	zf-C2H2	C2H2
LOC105318844	XM_034478599.1	XP_034334490.1	BTB	BTB
LOC105318850	XM_011416143.3	XP_011414445.2	Homeodomain	Homeodomain
LOC105318856	XM_011416150.3	XP_011414452.2	Homeodomain	Homeodomain
LOC105318858	XM_011416152.3	XP_011414454.1	Homeodomain	Homeodomain
LOC105318912	XM_034449733.1	XP_034305624.1	Myb_DNA-binding	MYB
LOC105318922	XM_011416240.3	XP_011414542.1	Estrogen_Receptor-like	ESR-like
LOC105318922	XM_011416242.3	XP_011414544.1	Estrogen_Receptor-like	ESR-like
LOC105318922	XM_011416243.3	XP_011414545.1	Estrogen_Receptor-like	ESR-like
LOC105318922	XM_011416244.3	XP_011414546.1	Estrogen_Receptor-like	ESR-like
LOC105318922	XM_011416245.3	XP_011414547.1	Estrogen_Receptor-like	ESR-like
LOC105318922	XM_020063577.2	XP_019919136.1	Estrogen_Receptor-like	ESR-like
LOC105318922	XM_034469519.1	XP_034325410.1	Estrogen_Receptor-like	ESR-like
LOC105318922	XM_034469520.1	XP_034325411.1	Estrogen_Receptor-like	ESR-like
LOC105318922	XM_034469521.1	XP_034325412.1	Estrogen_Receptor-like	ESR-like
LOC105318943	XM_011416271.3	XP_011414573.2	Homeodomain	Homeodomain
LOC105318944	XM_011416272.3	XP_011414574.2	Homeodomain	Homeodomain
LOC105318944	XM_011416273.3	XP_011414575.2	Homeodomain	Homeodomain
LOC105318945	XM_011416274.3	XP_011414576.1	Homeodomain	Homeodomain
LOC105319044	NM_001305332.1	NP_001292261.1	RHD_DNA_bind	RHD
LOC105319044	XM_011416429.3	XP_011414731.2	RHD_DNA_bind	RHD
LOC105319048	XM_011416447.3	XP_011414749.2	Homeodomain	Homeodomain
LOC105319056	XM_011416459.3	XP_011414761.2	Homeodomain	Homeodomain
LOC105319105	XM_034469958.1	XP_034325849.1	Myb_DNA-binding	MYB
LOC105319105	XM_034469959.1	XP_034325850.1	Myb_DNA-binding	MYB
LOC105319105	XM_034469960.1	XP_034325851.1	Myb_DNA-binding	MYB
LOC105319144	XM_011416554.3	XP_011414856.2	zf-H2C2_2	H2C2_2
LOC105319183	XM_034450191.1	XP_034306082.1	THAP	THAP
LOC105319206	XM_011416632.3	XP_011414934.2	zf-H2C2_2	H2C2_2
LOC105319206	XM_011416633.3	XP_011414935.2	zf-H2C2_2	H2C2_2
LOC105319231	XM_011416676.3	XP_011414978.2	BTB	BTB
LOC105319262	XM_011416717.3	XP_011415019.2	zf-C2H2	C2H2
LOC105319262	XM_011416720.3	XP_011415022.2	zf-C2H2	C2H2
LOC105319262	XM_011416721.3	XP_011415023.2	zf-C2H2	C2H2
LOC105319262	XM_011416723.3	XP_011415025.2	zf-C2H2	C2H2
LOC105319262	XM_034468309.1	XP_034324200.1	zf-C2H2	C2H2
LOC105319266	XM_011416727.3	XP_011415029.2	Homeodomain	Homeodomain
LOC105319473	XM_011417023.3	XP_011415325.2	PC4	PC4
LOC105319483	XM_034476537.1	XP_034332428.1	T-box	T-box
LOC105319483	XM_034476538.1	XP_034332429.1	T-box	T-box
LOC105319483	XM_034476539.1	XP_034332430.1	T-box	T-box
LOC105319561	XM_011417188.3	XP_011415490.2	HMG_box	HMG
LOC105319561	XM_011417264.3	XP_011415566.2	HMG_box	HMG
LOC105319561	XM_011417339.3	XP_011415641.2	HMG_box	HMG
LOC105319561	XM_011417423.3	XP_011415725.2	HMG_box	HMG
LOC105319561	XM_011417499.3	XP_011415801.2	HMG_box	HMG
LOC105319561	XM_011417577.3	XP_011415879.2	HMG_box	HMG
LOC105319561	XM_011417652.3	XP_011415954.2	HMG_box	HMG
LOC105319561	XM_011417728.3	XP_011416030.2	HMG_box	HMG
LOC105319561	XM_034479337.1	XP_034335228.1	HMG_box	HMG
LOC105319597	NM_001308898.1	NP_001295827.1	Forkhead	Forkhead
LOC105319681	XM_011417304.3	XP_011415606.2	Homeodomain	Homeodomain
LOC105319721	XM_011417362.3	XP_011415664.1	Homeodomain	Homeodomain
LOC105319734	XM_011417385.3	XP_011415687.1	Homeodomain	Homeodomain
LOC105319818	XM_011417514.3	XP_011415816.1	zf-H2C2_2	H2C2_2
LOC105319823	XM_011417523.3	XP_011415825.1	zf-C2H2	C2H2
LOC105319853	XM_011417552.2	XP_011415854.2	zf-C2H2	C2H2
LOC105319856	XM_011417555.3	XP_011415857.3	HMG_box	HMG
LOC105319856	XM_011417557.3	XP_011415859.3	HMG_box	HMG
LOC105319856	XM_034472729.1	XP_034328620.1	HMG_box	HMG
LOC105319862	XM_011417568.3	XP_011415870.2	BTB	BTB
LOC105319919	XM_011417642.3	XP_011415944.1	Homeodomain	Homeodomain
LOC105319919	XM_011417643.3	XP_011415945.1	Homeodomain	Homeodomain
LOC105319919	XM_011417644.3	XP_011415946.1	Homeodomain	Homeodomain
LOC105319938	XM_011417674.3	XP_011415976.1	Myb_DNA-binding	MYB
LOC105319938	XM_034472306.1	XP_034328197.1	Myb_DNA-binding	MYB
LOC105319956	XM_034457924.1	XP_034313815.1	zf-C2H2	C2H2
LOC105319956	XM_034457925.1	XP_034313816.1	zf-C2H2	C2H2
LOC105319966	XM_011417705.3	XP_011416007.2	zf-C2H2	C2H2
LOC105320036	XM_011417797.3	XP_011416099.1	Forkhead	Forkhead
LOC105320075	XM_011417850.3	XP_011416152.2	CSD	CSD
LOC105320102	XM_011417900.3	XP_011416202.2	Nrf1_DNA-bind	Nrf1
LOC105320102	XM_011417909.3	XP_011416211.2	Nrf1_DNA-bind	Nrf1
LOC105320102	XM_020063922.2	XP_019919481.2	Nrf1_DNA-bind	Nrf1
LOC105320102	XM_034450511.1	XP_034306402.1	Nrf1_DNA-bind	Nrf1
LOC105320116	XM_011417920.3	XP_011416222.2	Nrf1_DNA-bind	Nrf1
LOC105320132	XM_011417941.3	XP_011416243.2	BTB	BTB
LOC105320154	XM_011417962.3	XP_011416264.2	zf-C2H2	C2H2
LOC105320209	XM_011418057.3	XP_011416359.1	zf-C2H2	C2H2
LOC105320209	XM_011418058.3	XP_011416360.1	zf-C2H2	C2H2
LOC105320209	XM_034468809.1	XP_034324700.1	zf-C2H2	C2H2
LOC105320231	XM_034460379.1	XP_034316270.1	Myb_DNA-binding	MYB
LOC105320317	XM_011418217.3	XP_011416519.2	zf-C2H2	C2H2
LOC105320367	XM_011418291.2	XP_011416593.2	zf-BED	BED
LOC105320384	XM_011418311.3	XP_011416613.2	HMG_box	HMG
LOC105320459	XM_011418388.3	XP_011416690.2	Retinoid_X_Receptor-like	RXR-like
LOC105320474	XM_011418412.3	XP_011416714.1	Thyroid_Hormone_Receptor-like	THR-like
LOC105320474	XM_011418413.3	XP_011416715.1	Thyroid_Hormone_Receptor-like	THR-like
LOC105320474	XM_011418414.3	XP_011416716.1	Thyroid_Hormone_Receptor-like	THR-like
LOC105320474	XM_011418416.3	XP_011416718.1	Thyroid_Hormone_Receptor-like	THR-like
LOC105320474	XM_034454389.1	XP_034310280.1	Thyroid_Hormone_Receptor-like	THR-like
LOC105320474	XM_034454391.1	XP_034310282.1	Thyroid_Hormone_Receptor-like	THR-like
LOC105320487	XM_011418430.3	XP_011416732.2	Homeodomain	Homeodomain
LOC105320558	XM_011418535.3	XP_011416837.2	Ets	ETS
LOC105320558	XM_020064198.2	XP_019919757.2	Ets	ETS
LOC105320559	XM_020064196.2	XP_019919755.2	Ets	ETS
LOC105320559	XM_020064197.2	XP_019919756.2	Ets	ETS
LOC105320559	XM_034447745.1	XP_034303636.1	Ets	ETS
LOC105320588	XM_011418573.2	XP_011416875.2	HLH	bHLH
LOC105320588	XM_011418574.3	XP_011416876.2	HLH	bHLH
LOC105320588	XM_011418576.3	XP_011416878.2	HLH	bHLH
LOC105320588	XM_034446384.1	XP_034302275.1	HLH	bHLH
LOC105320596	XM_011418595.3	XP_011416897.2	BTB	BTB
LOC105320596	XM_034446283.1	XP_034302174.1	BTB	BTB
LOC105320634	XM_011418640.3	XP_011416942.1	Homeodomain	Homeodomain
LOC105320636	XM_020064233.2	XP_019919792.2	zf-C2H2	C2H2
LOC105320636	XM_034455587.1	XP_034311478.1	zf-C2H2	C2H2
LOC105320743	XM_011418799.3	XP_011417101.2	zf-H2C2_2	H2C2_2
LOC105320761	XM_034462605.1	XP_034318496.1	THAP	THAP
LOC105320821	XM_034469047.1	XP_034324938.1	BTB	BTB
LOC105320821	XM_034469048.1	XP_034324939.1	BTB	BTB
LOC105320846	XM_011418962.3	XP_011417264.2	Retinoid_X_Receptor-like	RXR-like
LOC105320846	XM_020064308.2	XP_019919867.2	Retinoid_X_Receptor-like	RXR-like
LOC105320846	XM_020064309.2	XP_019919868.2	Retinoid_X_Receptor-like	RXR-like
LOC105320853	XM_011418975.3	XP_011417277.2	TF_bZIP	bZIP
LOC105320853	XM_011418977.3	XP_011417279.2	TF_bZIP	bZIP
LOC105320853	XM_011418978.3	XP_011417280.2	TF_bZIP	bZIP
LOC105320853	XM_011418979.3	XP_011417281.2	TF_bZIP	bZIP
LOC105320923	XM_011419062.3	XP_011417364.1	Homeodomain	Homeodomain
LOC105320927	XM_034446848.1	XP_034302739.1	BTB	BTB
LOC105320930	XM_011419069.3	XP_011417371.2	zf-NF-X1	NF-X1
LOC105320932	XM_011419071.3	XP_011417373.1	SNF2-rel_dom	SNF2
LOC105320960	XM_011419107.3	XP_011417409.2	Ets	ETS
LOC105320960	XM_011419108.3	XP_011417410.2	Ets	ETS
LOC105320960	XM_011419109.3	XP_011417411.2	Ets	ETS
LOC105320960	XM_034444994.1	XP_034300885.1	Ets	ETS
LOC105320960	XM_034444995.1	XP_034300886.1	Ets	ETS
LOC105321024	XM_034456387.1	XP_034312278.1	BTB	BTB
LOC105321074	XM_011419265.3	XP_011417567.2	Homeodomain	Homeodomain
LOC105321080	XM_034451052.1	XP_034306943.1	Thyroid_Hormone_Receptor-like	THR-like
LOC105321080	XM_034451053.1	XP_034306944.1	Thyroid_Hormone_Receptor-like	THR-like
LOC105321080	XM_034451054.1	XP_034306945.1	Thyroid_Hormone_Receptor-like	THR-like
LOC105321080	XM_034451056.1	XP_034306947.1	Thyroid_Hormone_Receptor-like	THR-like
LOC105321080	XM_034451057.1	XP_034306948.1	Thyroid_Hormone_Receptor-like	THR-like
LOC105321080	XM_034451058.1	XP_034306949.1	Thyroid_Hormone_Receptor-like	THR-like
LOC105321080	XM_034451059.1	XP_034306950.1	Thyroid_Hormone_Receptor-like	THR-like
LOC105321080	XM_034451060.1	XP_034306951.1	Thyroid_Hormone_Receptor-like	THR-like
LOC105321080	XM_034451061.1	XP_034306952.1	Thyroid_Hormone_Receptor-like	THR-like
LOC105321080	XM_034451062.1	XP_034306953.1	Thyroid_Hormone_Receptor-like	THR-like
LOC105321080	XM_034451063.1	XP_034306954.1	Thyroid_Hormone_Receptor-like	THR-like
LOC105321080	XM_034451064.1	XP_034306955.1	Thyroid_Hormone_Receptor-like	THR-like
LOC105321080	XM_034451065.1	XP_034306956.1	Thyroid_Hormone_Receptor-like	THR-like
LOC105321092	XM_011419283.3	XP_011417585.2	Forkhead	Forkhead
LOC105321094	XM_011419284.3	XP_011417586.2	Forkhead	Forkhead
LOC105321098	XM_011419290.3	XP_011417592.2	BTB	BTB
LOC105321102	XM_034445428.1	XP_034301319.1	PAX	PAX
LOC105321102	XM_034445429.1	XP_034301320.1	PAX	PAX
LOC105321111	XM_011419311.3	XP_011417613.2	zf-H2C2_2	H2C2_2
LOC105321112	XM_011419312.3	XP_011417614.1	HMG_box	HMG
LOC105321112	XM_011419313.3	XP_011417615.1	HMG_box	HMG
LOC105321112	XM_011419315.3	XP_011417617.1	HMG_box	HMG
LOC105321112	XM_011419316.3	XP_011417618.1	HMG_box	HMG
LOC105321112	XM_034481024.1	XP_034336915.1	HMG_box	HMG
LOC105321112	XM_034481025.1	XP_034336916.1	HMG_box	HMG
LOC105321112	XM_034481026.1	XP_034336917.1	HMG_box	HMG
LOC105321112	XM_034481027.1	XP_034336918.1	HMG_box	HMG
LOC105321127	XM_034481014.1	XP_034336905.1	TF_AP-2	AP-2
LOC105321266	XM_034481623.1	XP_034337514.1	HLH	bHLH
LOC105321317	XM_011419578.3	XP_011417880.2	zf-C2H2	C2H2
LOC105321317	XM_034461604.1	XP_034317495.1	zf-C2H2	C2H2
LOC105321326	XM_034461533.1	XP_034317424.1	TF_bZIP	bZIP
LOC105321326	XM_034461541.1	XP_034317432.1	TF_bZIP	bZIP
LOC105321326	XM_034461548.1	XP_034317439.1	TF_bZIP	bZIP
LOC105321341	XM_011419608.3	XP_011417910.2	BTB	BTB
LOC105321415	XM_034449994.1	XP_034305885.1	BTB	BTB
LOC105321416	XM_034449996.1	XP_034305887.1	BTB	BTB
LOC105321418	XM_011419680.3	XP_011417982.2	BTB	BTB
LOC105321423	XM_011419690.3	XP_011417992.3	zf-H2C2_2	H2C2_2
LOC105321423	XM_034449983.1	XP_034305874.1	zf-H2C2_2	H2C2_2
LOC105321509	XM_034481250.1	XP_034337141.1	HMG_box	HMG
LOC105321522	XM_011419835.3	XP_011418137.2	TRAM_LAG1_CLN8	TLC
LOC105321525	XM_011419837.3	XP_011418139.3	zf-H2C2_2	H2C2_2
LOC105321582	XM_011419924.3	XP_011418226.2	BTB	BTB
LOC105321618	XM_011419979.3	XP_011418281.2	Myb_DNA-binding	MYB
LOC105321627	XM_034458340.1	XP_034314231.1	zf-C2H2	C2H2
LOC105321711	XM_011420126.3	XP_011418428.2	HLH	bHLH
LOC105321712	XM_011420127.3	XP_011418429.2	HLH	bHLH
LOC105321712	XM_011420128.3	XP_011418430.2	HLH	bHLH
LOC105321713	XM_011420132.3	XP_011418434.2	SNF2-rel_dom	SNF2
LOC105321719	XM_011420144.3	XP_011418446.1	zf-H2C2_2	H2C2_2
LOC105321719	XM_011420145.3	XP_011418447.1	zf-H2C2_2	H2C2_2
LOC105321719	XM_011420147.3	XP_011418449.1	zf-H2C2_2	H2C2_2
LOC105321720	XM_011420153.3	XP_011418455.2	zf-H2C2_2	H2C2_2
LOC105321968	XM_011420467.3	XP_011418769.3	zf-C2H2	C2H2
LOC105321968	XM_011420475.3	XP_011418777.1	zf-C2H2	C2H2
LOC105321970	XM_011420465.3	XP_011418767.2	BTB	BTB
LOC105321987	XM_011420501.3	XP_011418803.2	zf-C2H2	C2H2
LOC105322044	XM_011420566.3	XP_011418868.1	CP2	CP2
LOC105322063	XM_011420584.3	XP_011418886.2	Homeodomain	Homeodomain
LOC105322188	XM_034445025.1	XP_034300916.1	TF_bZIP	bZIP
LOC105322188	XM_034445026.1	XP_034300917.1	TF_bZIP	bZIP
LOC105322247	XM_011420850.3	XP_011419152.2	THAP	THAP
LOC105322259	XM_011420895.3	XP_011419197.2	HLH	bHLH
LOC105322259	XM_011420896.3	XP_011419198.2	HLH	bHLH
LOC105322259	XM_020064845.2	XP_019920404.2	HLH	bHLH
LOC105322264	XM_011420905.3	XP_011419207.2	Homeodomain	Homeodomain
LOC105322310	XM_011420950.3	XP_011419252.2	zf-H2C2_2	H2C2_2
LOC105322310	XM_020064868.2	XP_019920427.2	zf-H2C2_2	H2C2_2
LOC105322310	XM_034446347.1	XP_034302238.1	zf-H2C2_2	H2C2_2
LOC105322369	XM_011421028.3	XP_011419330.2	Forkhead	Forkhead
LOC105322369	XM_011421030.3	XP_011419332.2	Forkhead	Forkhead
LOC105322369	XM_011421031.3	XP_011419333.2	Forkhead	Forkhead
LOC105322369	XM_011421033.3	XP_011419335.2	Forkhead	Forkhead
LOC105322369	XM_011421034.3	XP_011419336.2	Forkhead	Forkhead
LOC105322374	XM_011421045.3	XP_011419347.2	BTB	BTB
LOC105322422	XM_011421136.3	XP_011419438.1	BTB	BTB
LOC105322423	XM_011421137.3	XP_011419439.1	NFYC	NF-YC
LOC105322432	XM_011421157.3	XP_011419459.2	HLH	bHLH
LOC105322432	XM_011421158.3	XP_011419460.2	HLH	bHLH
LOC105322432	XM_011421159.3	XP_011419461.2	HLH	bHLH
LOC105322432	XM_011421160.3	XP_011419462.2	HLH	bHLH
LOC105322438	XM_011421167.3	XP_011419469.2	NCU-G1	NCU-G1
LOC105322459	XM_011421192.3	XP_011419494.1	Ets	ETS
LOC105322460	XM_020064926.2	XP_019920485.2	HMG_box	HMG
LOC105322460	XM_020064927.2	XP_019920486.2	HMG_box	HMG
LOC105322460	XM_034479928.1	XP_034335819.1	HMG_box	HMG
LOC105322582	XM_011421395.3	XP_011419697.2	BTB	BTB
LOC105322582	XM_011421397.3	XP_011419699.2	BTB	BTB
LOC105322582	XM_011421398.3	XP_011419700.2	BTB	BTB
LOC105322641	XM_034463209.1	XP_034319100.1	BTB	BTB
LOC105322642	XM_011421475.3	XP_011419777.2	BTB	BTB
LOC105322670	XM_011421518.3	XP_011419820.2	Homeodomain	Homeodomain
LOC105322670	XM_011421519.3	XP_011419821.2	Homeodomain	Homeodomain
LOC105322671	XM_011421520.3	XP_011419822.2	Homeodomain	Homeodomain
LOC105322672	XM_011421521.3	XP_011419823.1	Homeodomain	Homeodomain
LOC105322741	XM_011421603.3	XP_011419905.1	Thyroid_Hormone_Receptor-like	THR-like
LOC105322762	XM_011421637.3	XP_011419939.2	zf-C2H2	C2H2
LOC105322762	XM_034468565.1	XP_034324456.1	zf-C2H2	C2H2
LOC105322763	XM_011421638.3	XP_011419940.2	Homeodomain	Homeodomain
LOC105322770	XM_011421651.3	XP_011419953.2	zf-C2H2	C2H2
LOC105322770	XM_011421652.3	XP_011419954.2	zf-C2H2	C2H2
LOC105322770	XM_011421654.3	XP_011419956.2	zf-C2H2	C2H2
LOC105322770	XM_034471382.1	XP_034327273.1	zf-C2H2	C2H2
LOC105322770	XM_034471395.1	XP_034327286.1	zf-C2H2	C2H2
LOC105322770	XM_034471405.1	XP_034327296.1	zf-C2H2	C2H2
LOC105322770	XM_034471415.1	XP_034327306.1	zf-C2H2	C2H2
LOC105322770	XM_034471420.1	XP_034327311.1	zf-C2H2	C2H2
LOC105322853	XM_011421751.3	XP_011420053.2	zf-C2H2	C2H2
LOC105322888	XM_011421789.3	XP_011420091.2	zf-H2C2_2	H2C2_2
LOC105322888	XM_034445028.1	XP_034300919.1	zf-H2C2_2	H2C2_2
LOC105322890	XM_011421792.3	XP_011420094.2	Myb_DNA-binding	MYB
LOC105322971	XM_011421885.3	XP_011420187.2	TF_bZIP	bZIP
LOC105322971	XM_011421886.2	XP_011420188.2	TF_bZIP	bZIP
LOC105322994	XM_011421910.3	XP_011420212.2	zf-H2C2_2	H2C2_2
LOC105323015	XM_011421958.3	XP_011420260.2	Homeodomain	Homeodomain
LOC105323051	XM_011422008.3	XP_011420310.2	zf-C2H2	C2H2
LOC105323138	XM_011422114.3	XP_011420416.2	Ets	ETS
LOC105323138	XM_034479929.1	XP_034335820.1	Ets	ETS
LOC105323139	XM_011422119.3	XP_011420421.2	TF_bZIP	bZIP
LOC105323166	XM_034465931.1	XP_034321822.1	BTB	BTB
LOC105323166	XM_034465932.1	XP_034321823.1	BTB	BTB
LOC105323174	XM_034448398.1	XP_034304289.1	MBD	MDB
LOC105323174	XM_034448403.1	XP_034304294.1	MBD	MDB
LOC105323174	XM_034448408.1	XP_034304299.1	MBD	MDB
LOC105323174	XM_034448413.1	XP_034304304.1	MBD	MDB
LOC105323174	XM_034448420.1	XP_034304311.1	MBD	MDB
LOC105323174	XM_034448427.1	XP_034304318.1	MBD	MDB
LOC105323174	XM_034448437.1	XP_034304328.1	MBD	MDB
LOC105323174	XM_034448445.1	XP_034304336.1	MBD	MDB
LOC105323174	XM_034448456.1	XP_034304347.1	MBD	MDB
LOC105323174	XM_034448464.1	XP_034304355.1	MBD	MDB
LOC105323174	XM_034448470.1	XP_034304361.1	MBD	MDB
LOC105323174	XM_034448479.1	XP_034304370.1	MBD	MDB
LOC105323174	XM_034448484.1	XP_034304375.1	MBD	MDB
LOC105323174	XM_034448487.1	XP_034304378.1	MBD	MDB
LOC105323174	XM_034448488.1	XP_034304379.1	MBD	MDB
LOC105323175	XM_034455015.1	XP_034310906.1	TF_bZIP	bZIP
LOC105323175	XM_034455022.1	XP_034310913.1	TF_bZIP	bZIP
LOC105323175	XM_034455024.1	XP_034310915.1	TF_bZIP	bZIP
LOC105323175	XM_034455027.1	XP_034310918.1	TF_bZIP	bZIP
LOC105323175	XM_034455031.1	XP_034310922.1	TF_bZIP	bZIP
LOC105323175	XM_034455033.1	XP_034310924.1	TF_bZIP	bZIP
LOC105323175	XM_034455038.1	XP_034310929.1	TF_bZIP	bZIP
LOC105323178	XM_034448517.1	XP_034304408.1	TF_bZIP	bZIP
LOC105323189	XM_011422187.3	XP_011420489.2	GATA	GATA
LOC105323212	XM_011422213.3	XP_011420515.1	zf-C4	zf-C4
LOC105323254	XM_011422304.3	XP_011420606.2	Myb_DNA-binding	MYB
LOC105323254	XM_011422305.3	XP_011420607.2	Myb_DNA-binding	MYB
LOC105323254	XM_011422307.3	XP_011420609.2	Myb_DNA-binding	MYB
LOC105323254	XM_011422308.3	XP_011420610.2	Myb_DNA-binding	MYB
LOC105323254	XM_011422309.3	XP_011420611.2	Myb_DNA-binding	MYB
LOC105323254	XM_011422310.3	XP_011420612.2	Myb_DNA-binding	MYB
LOC105323254	XM_034449374.1	XP_034305265.1	Myb_DNA-binding	MYB
LOC105323256	XM_011422313.3	XP_011420615.1	Homeodomain	Homeodomain
LOC105323256	XM_011422318.3	XP_011420620.1	Homeodomain	Homeodomain
LOC105323256	XM_020065256.2	XP_019920815.1	Homeodomain	Homeodomain
LOC105323257	XM_011422319.3	XP_011420621.1	Homeodomain	Homeodomain
LOC105323257	XM_011422320.3	XP_011420622.1	Homeodomain	Homeodomain
LOC105323257	XM_011422322.3	XP_011420624.1	Homeodomain	Homeodomain
LOC105323257	XM_011422323.3	XP_011420625.1	Homeodomain	Homeodomain
LOC105323257	XM_011422324.3	XP_011420626.1	Homeodomain	Homeodomain
LOC105323257	XM_034459077.1	XP_034314968.1	Homeodomain	Homeodomain
LOC105323287	XM_011422376.3	XP_011420678.2	BTB	BTB
LOC105323287	XM_011422377.3	XP_011420679.2	BTB	BTB
LOC105323287	XM_011422378.3	XP_011420680.2	BTB	BTB
LOC105323287	XM_011422379.3	XP_011420681.2	BTB	BTB
LOC105323287	XM_011422380.3	XP_011420682.2	BTB	BTB
LOC105323287	XM_011422381.3	XP_011420683.2	BTB	BTB
LOC105323287	XM_011422383.3	XP_011420685.2	BTB	BTB
LOC105323287	XM_011422384.3	XP_011420686.2	BTB	BTB
LOC105323287	XM_011422385.3	XP_011420687.2	BTB	BTB
LOC105323287	XM_011422386.3	XP_011420688.2	BTB	BTB
LOC105323287	XM_011422387.3	XP_011420689.2	BTB	BTB
LOC105323287	XM_020065224.2	XP_019920783.2	BTB	BTB
LOC105323287	XM_020065225.2	XP_019920784.2	BTB	BTB
LOC105323556	XM_011422618.2	XP_011420920.2	Myb_DNA-binding	MYB
LOC105323580	XM_011422636.3	XP_011420938.2	HLH	bHLH
LOC105323580	XM_011422637.3	XP_011420939.2	HLH	bHLH
LOC105323588	XM_011422644.3	XP_011420946.2	HLH	bHLH
LOC105323621	XM_034482753.1	XP_034338644.1	THAP	THAP
LOC105323621	XM_034482754.1	XP_034338645.1	THAP	THAP
LOC105323792	XM_034448558.1	XP_034304449.1	zf-C2H2	C2H2
LOC105323792	XM_034448559.1	XP_034304450.1	zf-C2H2	C2H2
LOC105323817	XM_011422893.3	XP_011421195.1	Ets	ETS
LOC105323817	XM_011422894.3	XP_011421196.1	Ets	ETS
LOC105323817	XM_034451109.1	XP_034307000.1	Ets	ETS
LOC105323817	XM_034451110.1	XP_034307001.1	Ets	ETS
LOC105323946	XM_011423014.3	XP_011421316.1	zf-C2H2	C2H2
LOC105323946	XM_034446287.1	XP_034302178.1	zf-C2H2	C2H2
LOC105323951	XM_034449680.1	XP_034305571.1	THAP	THAP
LOC105324052	XM_034463189.1	XP_034319080.1	zf-C2H2	C2H2
LOC105324052	XM_034463190.1	XP_034319081.1	zf-C2H2	C2H2
LOC105324052	XM_034463191.1	XP_034319082.1	zf-C2H2	C2H2
LOC105324052	XM_034463192.1	XP_034319083.1	zf-C2H2	C2H2
LOC105324081	XM_034474718.1	XP_034330609.1	zf-C2H2	C2H2
LOC105324083	XM_011423138.3	XP_011421440.2	zf-C2H2	C2H2
LOC105324249	XM_034464262.1	XP_034320153.1	THAP	THAP
LOC105324284	XM_011423341.3	XP_011421643.2	zf-C2H2	C2H2
LOC105324288	XM_034475546.1	XP_034331437.1	HLH	bHLH
LOC105324288	XM_034475552.1	XP_034331443.1	HLH	bHLH
LOC105324288	XM_034475556.1	XP_034331447.1	HLH	bHLH
LOC105324294	XM_011423361.3	XP_011421663.2	BTB	BTB
LOC105324320	XM_034460104.1	XP_034315995.1	BTB	BTB
LOC105324320	XM_034460105.1	XP_034315996.1	BTB	BTB
LOC105324364	XM_011423425.3	XP_011421727.2	zf-C2H2	C2H2
LOC105324388	XM_011423458.3	XP_011421760.2	BTB	BTB
LOC105324388	XM_011423472.3	XP_011421774.2	BTB	BTB
LOC105324388	XM_034461443.1	XP_034317334.1	BTB	BTB
LOC105324388	XM_034461444.1	XP_034317335.1	BTB	BTB
LOC105324388	XM_034461445.1	XP_034317336.1	BTB	BTB
LOC105324436	XM_034481954.1	XP_034337845.1	Myb_DNA-binding	MYB
LOC105324436	XM_034481958.1	XP_034337849.1	Myb_DNA-binding	MYB
LOC105324436	XM_034481961.1	XP_034337852.1	Myb_DNA-binding	MYB
LOC105324497	XM_034450935.1	XP_034306826.1	Forkhead	Forkhead
LOC105324565	XM_034446155.1	XP_034302046.1	HLH	bHLH
LOC105324617	XM_020065643.2	XP_019921202.2	zf-C2H2	C2H2
LOC105324620	XM_034465695.1	XP_034321586.1	zf-H2C2_2	H2C2_2
LOC105324622	XM_011423745.3	XP_011422047.2	BTB	BTB
LOC105324622	XM_011423746.3	XP_011422048.2	BTB	BTB
LOC105324697	XM_020065449.2	XP_019921008.2	BTB	BTB
LOC105324766	XM_011423940.3	XP_011422242.2	SNF2-rel_dom	SNF2
LOC105324766	XM_034477122.1	XP_034333013.1	SNF2-rel_dom	SNF2
LOC105324766	XM_034477123.1	XP_034333014.1	SNF2-rel_dom	SNF2
LOC105324766	XM_034477124.1	XP_034333015.1	SNF2-rel_dom	SNF2
LOC105324766	XM_034477125.1	XP_034333016.1	SNF2-rel_dom	SNF2
LOC105324766	XM_034477126.1	XP_034333017.1	SNF2-rel_dom	SNF2
LOC105324773	XM_011423948.3	XP_011422250.2	Myb_DNA-binding	MYB
LOC105324773	XM_034475114.1	XP_034331005.1	Myb_DNA-binding	MYB
LOC105324785	XM_034478949.1	XP_034334840.1	zf-C2H2	C2H2
LOC105324829	XM_034443942.1	XP_034299833.1	BTB	BTB
LOC105324857	XM_011424064.3	XP_011422366.1	CUT	CUT
LOC105324857	XM_011424067.3	XP_011422369.1	CUT	CUT
LOC105324857	XM_011424068.3	XP_011422370.1	CUT	CUT
LOC105324857	XM_011424069.3	XP_011422371.1	CUT	CUT
LOC105324857	XM_034481447.1	XP_034337338.1	CUT	CUT
LOC105324857	XM_034481448.1	XP_034337339.1	CUT	CUT
LOC105324857	XM_034481449.1	XP_034337340.1	CUT	CUT
LOC105324928	XM_034476167.1	XP_034332058.1	BTB	BTB
LOC105324928	XM_034476177.1	XP_034332068.1	BTB	BTB
LOC105324981	XM_034471849.1	XP_034327740.1	NDT80_PhoG	NDT80_PhoG
LOC105324981	XM_034471860.1	XP_034327751.1	NDT80_PhoG	NDT80_PhoG
LOC105324981	XM_034471871.1	XP_034327762.1	NDT80_PhoG	NDT80_PhoG
LOC105324981	XM_034471879.1	XP_034327770.1	NDT80_PhoG	NDT80_PhoG
LOC105324981	XM_034471885.1	XP_034327776.1	NDT80_PhoG	NDT80_PhoG
LOC105324981	XM_034471888.1	XP_034327779.1	NDT80_PhoG	NDT80_PhoG
LOC105324981	XM_034471892.1	XP_034327783.1	NDT80_PhoG	NDT80_PhoG
LOC105324981	XM_034471899.1	XP_034327790.1	NDT80_PhoG	NDT80_PhoG
LOC105324981	XM_034471905.1	XP_034327796.1	NDT80_PhoG	NDT80_PhoG
LOC105325006	XM_011424323.3	XP_011422625.1	HLH	bHLH
LOC105325006	XM_011424324.3	XP_011422626.1	HLH	bHLH
LOC105325006	XM_011424325.3	XP_011422627.1	HLH	bHLH
LOC105325006	XM_011424326.3	XP_011422628.1	HLH	bHLH
LOC105325006	XM_011424327.3	XP_011422629.1	HLH	bHLH
LOC105325029	XM_011424391.3	XP_011422693.2	THAP	THAP
LOC105325075	XM_011424455.3	XP_011422757.2	Homeodomain	Homeodomain
LOC105325112	XM_011424496.3	XP_011422798.2	HMG_box	HMG
LOC105325112	XM_011424497.3	XP_011422799.2	HMG_box	HMG
LOC105325116	XM_011424502.3	XP_011422804.2	CP2	CP2
LOC105325116	XM_011424503.3	XP_011422805.2	CP2	CP2
LOC105325116	XM_011424504.3	XP_011422806.2	CP2	CP2
LOC105325135	XM_011424531.3	XP_011422833.1	TRAM_LAG1_CLN8	TLC
LOC105325138	XM_011424535.3	XP_011422837.2	BTB	BTB
LOC105325138	XM_011424536.3	XP_011422838.2	BTB	BTB
LOC105325138	XM_011424539.3	XP_011422841.2	BTB	BTB
LOC105325138	XM_011424540.3	XP_011422842.2	BTB	BTB
LOC105325138	XM_011424542.3	XP_011422844.2	BTB	BTB
LOC105325138	XM_011424543.3	XP_011422845.2	BTB	BTB
LOC105325138	XM_034482763.1	XP_034338654.1	BTB	BTB
LOC105325138	XM_034482765.1	XP_034338656.1	BTB	BTB
LOC105325138	XM_034482783.1	XP_034338674.1	BTB	BTB
LOC105325138	XM_034482794.1	XP_034338685.1	BTB	BTB
LOC105325138	XM_034482808.1	XP_034338699.1	BTB	BTB
LOC105325138	XM_034482811.1	XP_034338702.1	BTB	BTB
LOC105325138	XM_034482821.1	XP_034338712.1	BTB	BTB
LOC105325138	XM_034482832.1	XP_034338723.1	BTB	BTB
LOC105325138	XM_034482843.1	XP_034338734.1	BTB	BTB
LOC105325138	XM_034482847.1	XP_034338738.1	BTB	BTB
LOC105325138	XM_011424537.3	XP_011422839.2	zf-C2H2	C2H2
LOC105325138	XM_034482805.1	XP_034338696.1	zf-C2H2	C2H2
LOC105325140	XM_034482691.1	XP_034338582.1	BTB	BTB
LOC105325140	XM_034482694.1	XP_034338585.1	BTB	BTB
LOC105325140	XM_034482700.1	XP_034338591.1	BTB	BTB
LOC105325140	XM_034482702.1	XP_034338593.1	BTB	BTB
LOC105325140	XM_034482705.1	XP_034338596.1	BTB	BTB
LOC105325140	XM_034482711.1	XP_034338602.1	BTB	BTB
LOC105325140	XM_034482718.1	XP_034338609.1	BTB	BTB
LOC105325140	XM_034482721.1	XP_034338612.1	BTB	BTB
LOC105325140	XM_034482725.1	XP_034338616.1	BTB	BTB
LOC105325140	XM_034482733.1	XP_034338624.1	BTB	BTB
LOC105325140	XM_034482739.1	XP_034338630.1	BTB	BTB
LOC105325140	XM_034482743.1	XP_034338634.1	BTB	BTB
LOC105325198	XM_011424657.3	XP_011422959.2	Forkhead	Forkhead
LOC105325236	XM_011424708.3	XP_011423010.2	HMG_box	HMG
LOC105325236	XM_034447836.1	XP_034303727.1	HMG_box	HMG
LOC105325284	XM_011424778.3	XP_011423080.2	BTB	BTB
LOC105325284	XM_011424779.3	XP_011423081.2	BTB	BTB
LOC105325284	XM_011424780.3	XP_011423082.2	BTB	BTB
LOC105325284	XM_011424782.3	XP_011423084.2	BTB	BTB
LOC105325284	XM_011424783.3	XP_011423085.2	BTB	BTB
LOC105325284	XM_011424784.3	XP_011423086.2	BTB	BTB
LOC105325284	XM_020065934.2	XP_019921493.2	BTB	BTB
LOC105325293	XM_011424800.3	XP_011423102.3	zf-C2H2	C2H2
LOC105325317	XM_011424834.3	XP_011423136.2	THAP	THAP
LOC105325374	XM_020065969.2	XP_019921528.2	zf-C2H2	C2H2
LOC105325381	XM_011424909.3	XP_011423211.2	BTB	BTB
LOC105325381	XM_011424910.3	XP_011423212.2	BTB	BTB
LOC105325399	XM_011424938.3	XP_011423240.1	HLH	bHLH
LOC105325400	XM_011424939.3	XP_011423241.1	HLH	bHLH
LOC105325417	XM_011424970.3	XP_011423272.1	TF_AP-2	AP-2
LOC105325417	XM_011424971.3	XP_011423273.1	TF_AP-2	AP-2
LOC105325417	XM_011424972.3	XP_011423274.1	TF_AP-2	AP-2
LOC105325417	XM_020066000.2	XP_019921559.1	TF_AP-2	AP-2
LOC105325470	XM_011425049.3	XP_011423351.2	Homeodomain	Homeodomain
LOC105325481	XM_011425060.3	XP_011423362.2	BTB	BTB
LOC105325512	XM_011425112.3	XP_011423414.2	HTH_psq	HTH
LOC105325512	XM_020066040.2	XP_019921599.2	HTH_psq	HTH
LOC105325512	XM_020066042.2	XP_019921601.2	HTH_psq	HTH
LOC105325512	XM_020066043.2	XP_019921602.2	HTH_psq	HTH
LOC105325512	XM_020066045.2	XP_019921604.2	HTH_psq	HTH
LOC105325512	XM_034447067.1	XP_034302958.1	HTH_psq	HTH
LOC105325513	XM_011425118.3	XP_011423420.2	TRAM_LAG1_CLN8	TLC
LOC105325515	XM_011425121.3	XP_011423423.2	Ets	ETS
LOC105325515	XM_011425122.3	XP_011423424.2	Ets	ETS
LOC105325515	XM_011425123.3	XP_011423425.2	Ets	ETS
LOC105325515	XM_011425124.3	XP_011423426.2	Ets	ETS
LOC105325515	XM_011425128.3	XP_011423430.2	Ets	ETS
LOC105325515	XM_011425129.3	XP_011423431.2	Ets	ETS
LOC105325515	XM_011425130.3	XP_011423432.2	Ets	ETS
LOC105325515	XM_011425131.3	XP_011423433.2	Ets	ETS
LOC105325515	XM_011425132.3	XP_011423434.2	Ets	ETS
LOC105325515	XM_034444788.1	XP_034300679.1	Ets	ETS
LOC105325515	XM_034444799.1	XP_034300690.1	Ets	ETS
LOC105325515	XM_034444821.1	XP_034300712.1	Ets	ETS
LOC105325515	XM_034444824.1	XP_034300715.1	Ets	ETS
LOC105325515	XM_034444830.1	XP_034300721.1	Ets	ETS
LOC105325515	XM_034444836.1	XP_034300727.1	Ets	ETS
LOC105325515	XM_034444844.1	XP_034300735.1	Ets	ETS
LOC105325515	XM_034444849.1	XP_034300740.1	Ets	ETS
LOC105325515	XM_034444859.1	XP_034300750.1	Ets	ETS
LOC105325550	XM_011425169.3	XP_011423471.2	Myb_DNA-binding	MYB
LOC105325560	XM_011425176.3	XP_011423478.2	HLH	bHLH
LOC105325561	XM_011425177.3	XP_011423479.2	BTB	BTB
LOC105325572	XM_011425200.2	XP_011423502.2	RHD_DNA_bind	RHD
LOC105325572	XM_034455310.1	XP_034311201.1	RHD_DNA_bind	RHD
LOC105325597	XM_011425228.3	XP_011423530.2	RFX_DNA_binding	RFX
LOC105325623	XM_011425274.3	XP_011423576.2	Homeodomain	Homeodomain
LOC105325635	XM_011425292.3	XP_011423594.2	Homeodomain	Homeodomain
LOC105325648	XM_011425312.3	XP_011423614.2	HMG_box	HMG
LOC105325648	XM_034472332.1	XP_034328223.1	HMG_box	HMG
LOC105325663	XM_034451983.1	XP_034307874.1	HLH	bHLH
LOC105325707	XM_011425378.3	XP_011423680.2	zf-C4	zf-C4
LOC105325707	XM_034450534.1	XP_034306425.1	zf-C4	zf-C4
LOC105325707	XM_034450536.1	XP_034306427.1	zf-C4	zf-C4
LOC105325904	XM_011425683.3	XP_011423985.2	HLH	bHLH
LOC105325919	XM_011425710.3	XP_011424012.3	BTB	BTB
LOC105325968	XM_011425783.3	XP_011424085.2	zf-H2C2_2	H2C2_2
LOC105325976	XM_034443142.1	XP_034299033.1	zf-H2C2_2	H2C2_2
LOC105325976	XM_034443143.1	XP_034299034.1	zf-H2C2_2	H2C2_2
LOC105325976	XM_034443144.1	XP_034299035.1	zf-H2C2_2	H2C2_2
LOC105326001	XM_011425832.3	XP_011424134.2	BTB	BTB
LOC105326025	XM_011425888.3	XP_011424190.2	BTB	BTB
LOC105326032	XM_020066234.2	XP_019921793.2	zf-BED	BED
LOC105326088	XM_011425938.3	XP_011424240.2	zf-C2H2	C2H2
LOC105326141	XM_011426003.3	XP_011424305.2	zf-C2H2	C2H2
LOC105326228	XM_020066319.2	XP_019921878.2	BTB	BTB
LOC105326228	XM_034450484.1	XP_034306375.1	BTB	BTB
LOC105326228	XM_034450485.1	XP_034306376.1	BTB	BTB
LOC105326260	XM_034464340.1	XP_034320231.1	zf-LITAF-like	LITAF-like
LOC105326262	XM_011426184.3	XP_011424486.2	zf-LITAF-like	LITAF-like
LOC105326367	XM_011426362.3	XP_011424664.1	ARID	ARID
LOC105326415	XM_011426426.3	XP_011424728.2	BTB	BTB
LOC105326415	XM_011426427.3	XP_011424729.2	BTB	BTB
LOC105326415	XM_034451151.1	XP_034307042.1	BTB	BTB
LOC105326416	XM_011426430.3	XP_011424732.2	BTB	BTB
LOC105326416	XM_020066437.2	XP_019921996.2	BTB	BTB
LOC105326416	XM_034451191.1	XP_034307082.1	BTB	BTB
LOC105326433	XM_011426479.3	XP_011424781.1	Homeodomain	Homeodomain
LOC105326436	XM_011426480.3	XP_011424782.2	Homeodomain	Homeodomain
LOC105326437	XM_011426481.3	XP_011424783.2	Homeodomain	Homeodomain
LOC105326437	XM_011426482.3	XP_011424784.2	Homeodomain	Homeodomain
LOC105326439	XM_011426484.3	XP_011424786.2	Homeodomain	Homeodomain
LOC105326440	XM_011426485.3	XP_011424787.1	Homeodomain	Homeodomain
LOC105326440	XM_011426486.3	XP_011424788.1	Homeodomain	Homeodomain
LOC105326440	XM_011426488.3	XP_011424790.1	Homeodomain	Homeodomain
LOC105326440	XM_011426489.3	XP_011424791.1	Homeodomain	Homeodomain
LOC105326440	XM_034445625.1	XP_034301516.1	Homeodomain	Homeodomain
LOC105326453	XM_011426503.3	XP_011424805.2	Estrogen_Receptor-like	ESR-like
LOC105326453	XM_011426504.3	XP_011424806.2	Estrogen_Receptor-like	ESR-like
LOC105326476	XM_011426533.3	XP_011424835.2	GATA	GATA
LOC105326476	XM_034471104.1	XP_034326995.1	GATA	GATA
LOC105326476	XM_034471105.1	XP_034326996.1	GATA	GATA
LOC105326476	XM_034471106.1	XP_034326997.1	GATA	GATA
LOC105326476	XM_034471107.1	XP_034326998.1	GATA	GATA
LOC105326492	XM_011426558.3	XP_011424860.2	PAX	PAX
LOC105326492	XM_011426559.3	XP_011424861.2	PAX	PAX
LOC105326506	XM_011426589.3	XP_011424891.2	TF_bZIP	bZIP
LOC105326506	XM_011426590.3	XP_011424892.2	TF_bZIP	bZIP
LOC105326506	XM_011426591.2	XP_011424893.2	TF_bZIP	bZIP
LOC105326521	XM_034482657.1	XP_034338548.1	zf-C2H2	C2H2
LOC105326521	XM_034482659.1	XP_034338550.1	zf-C2H2	C2H2
LOC105326521	XM_034482660.1	XP_034338551.1	zf-C2H2	C2H2
LOC105326530	XM_011426624.3	XP_011424926.2	THAP	THAP
LOC105326534	XM_011426627.3	XP_011424929.3	zf-C2H2	C2H2
LOC105326613	XM_011426745.3	XP_011425047.2	PAX	PAX
LOC105326649	XM_011426790.3	XP_011425092.2	TF_bZIP	bZIP
LOC105326649	XM_011426791.3	XP_011425093.2	TF_bZIP	bZIP
LOC105326649	XM_011426792.3	XP_011425094.2	TF_bZIP	bZIP
LOC105326649	XM_011426793.3	XP_011425095.2	TF_bZIP	bZIP
LOC105326700	XM_011426862.3	XP_011425164.2	zf-C2H2	C2H2
LOC105326811	XM_034445881.1	XP_034301772.1	TF_bZIP	bZIP
LOC105326856	XM_011427075.3	XP_011425377.1	HMG_box	HMG
LOC105326856	XM_011427076.3	XP_011425378.1	HMG_box	HMG
LOC105326856	XM_011427077.3	XP_011425379.1	HMG_box	HMG
LOC105326856	XM_011427078.3	XP_011425380.1	HMG_box	HMG
LOC105326856	XM_034452797.1	XP_034308688.1	HMG_box	HMG
LOC105326867	XM_034444587.1	XP_034300478.1	HLH	bHLH
LOC105326890	XM_011427115.3	XP_011425417.2	zf-C2H2	C2H2
LOC105326890	XM_011427116.3	XP_011425418.2	zf-C2H2	C2H2
LOC105326928	XM_011427170.3	XP_011425472.2	zf-C2H2	C2H2
LOC105326956	XM_034464091.1	XP_034319982.1	HTH_psq	HTH
LOC105326988	XM_034463230.1	XP_034319121.1	THAP	THAP
LOC105327015	XM_034446013.1	XP_034301904.1	HLH	bHLH
LOC105327015	XM_034446014.1	XP_034301905.1	HLH	bHLH
LOC105327015	XM_034446015.1	XP_034301906.1	HLH	bHLH
LOC105327015	XM_034446016.1	XP_034301907.1	HLH	bHLH
LOC105327060	XM_011427351.3	XP_011425653.1	NFYC	NF-YC
LOC105327060	XM_011427352.3	XP_011425654.1	NFYC	NF-YC
LOC105327148	XM_011427460.3	XP_011425762.2	Forkhead	Forkhead
LOC105327155	XM_034481741.1	XP_034337632.1	BTB	BTB
LOC105327155	XM_034481742.1	XP_034337633.1	BTB	BTB
LOC105327158	XM_011427472.3	XP_011425774.1	BTB	BTB
LOC105327195	XM_020066763.2	XP_019922322.2	zf-C2H2	C2H2
LOC105327228	XM_011427567.3	XP_011425869.2	HMG_box	HMG
LOC105327228	XM_011427568.3	XP_011425870.2	HMG_box	HMG
LOC105327239	XM_011427589.3	XP_011425891.1	Homeodomain	Homeodomain
LOC105327260	XM_034454976.1	XP_034310867.1	HTH_psq	HTH
LOC105327283	XM_011427647.3	XP_011425949.2	TSC22	TSC22
LOC105327345	XM_011427807.3	XP_011426109.2	Myb_DNA-binding	MYB
LOC105327345	XM_011427887.3	XP_011426189.2	Myb_DNA-binding	MYB
LOC105327345	XM_011427967.3	XP_011426269.2	Myb_DNA-binding	MYB
LOC105327345	XM_011428050.3	XP_011426352.2	Myb_DNA-binding	MYB
LOC105327345	XM_011428125.3	XP_011426427.2	Myb_DNA-binding	MYB
LOC105327345	XM_011428202.3	XP_011426504.2	Myb_DNA-binding	MYB
LOC105327345	XM_011428278.3	XP_011426580.2	Myb_DNA-binding	MYB
LOC105327345	XM_011428351.3	XP_011426653.2	Myb_DNA-binding	MYB
LOC105327345	XM_011428422.3	XP_011426724.2	Myb_DNA-binding	MYB
LOC105327345	XM_011428501.3	XP_011426803.2	Myb_DNA-binding	MYB
LOC105327345	XM_034481506.1	XP_034337397.1	Myb_DNA-binding	MYB
LOC105327363	XM_011427786.3	XP_011426088.2	HLH	bHLH
LOC105327365	XM_034447304.1	XP_034303195.1	Forkhead	Forkhead
LOC105327390	XM_011427832.3	XP_011426134.2	Homeodomain	Homeodomain
LOC105327390	XM_011427833.3	XP_011426135.2	Homeodomain	Homeodomain
LOC105327390	XM_011427834.3	XP_011426136.2	Homeodomain	Homeodomain
LOC105327390	XM_011427835.3	XP_011426137.2	Homeodomain	Homeodomain
LOC105327390	XM_020066869.2	XP_019922428.2	Homeodomain	Homeodomain
LOC105327393	XM_011427836.3	XP_011426138.2	Homeodomain	Homeodomain
LOC105327496	XM_011428000.3	XP_011426302.1	Homeodomain	Homeodomain
LOC105327538	XM_011428089.3	XP_011426391.2	BTB	BTB
LOC105327539	XM_034475250.1	XP_034331141.1	zf-C2H2	C2H2
LOC105327539	XM_034475251.1	XP_034331142.1	zf-C2H2	C2H2
LOC105327539	XM_034475252.1	XP_034331143.1	zf-C2H2	C2H2
LOC105327575	XM_034458785.1	XP_034314676.1	zf-C2HC	C2HC
LOC105327575	XM_034458786.1	XP_034314677.1	zf-C2HC	C2HC
LOC105327575	XM_034458787.1	XP_034314678.1	zf-C2HC	C2HC
LOC105327575	XM_034458788.1	XP_034314679.1	zf-C2HC	C2HC
LOC105327587	XM_011428160.3	XP_011426462.1	HLH	bHLH
LOC105327613	XM_034468940.1	XP_034324831.1	SNF2-rel_dom	SNF2
LOC105327693	XM_011428302.3	XP_011426604.2	HLH	bHLH
LOC105327723	XM_011428337.3	XP_011426639.2	Homeodomain	Homeodomain
LOC105327726	XM_011428340.3	XP_011426642.2	Homeodomain	Homeodomain
LOC105327795	XM_011428418.3	XP_011426720.2	THAP	THAP
LOC105327843	XM_011428489.3	XP_011426791.2	HLH	bHLH
LOC105327857	XM_011428525.3	XP_011426827.2	HLH	bHLH
LOC105327881	XM_034477447.1	XP_034333338.1	Tub	Tub
LOC105327881	XM_034477448.1	XP_034333339.1	Tub	Tub
LOC105327881	XM_034477449.1	XP_034333340.1	Tub	Tub
LOC105327881	XM_034477450.1	XP_034333341.1	Tub	Tub
LOC105327881	XM_034477451.1	XP_034333342.1	Tub	Tub
LOC105327881	XM_034477452.1	XP_034333343.1	Tub	Tub
LOC105327881	XM_034477453.1	XP_034333344.1	Tub	Tub
LOC105327881	XM_034477454.1	XP_034333345.1	Tub	Tub
LOC105327881	XM_034477455.1	XP_034333346.1	Tub	Tub
LOC105327890	XM_034468987.1	XP_034324878.1	Myb_DNA-binding	MYB
LOC105327915	XM_011428593.3	XP_011426895.3	zf-C2H2	C2H2
LOC105327920	XM_011428597.3	XP_011426899.2	T-box	T-box
LOC105327921	XM_034461430.1	XP_034317321.1	T-box	T-box
LOC105327927	XM_011428605.3	XP_011426907.2	zf-H2C2_2	H2C2_2
LOC105327927	XM_011428606.3	XP_011426908.2	zf-H2C2_2	H2C2_2
LOC105327950	XM_034448116.1	XP_034304007.1	T-box	T-box
LOC105327950	XM_034448117.1	XP_034304008.1	T-box	T-box
LOC105327950	XM_034448118.1	XP_034304009.1	T-box	T-box
LOC105327950	XM_034448119.1	XP_034304010.1	T-box	T-box
LOC105327966	XM_011428662.3	XP_011426964.2	BTB	BTB
LOC105327973	XM_011428679.3	XP_011426981.2	THAP	THAP
LOC105328015	XM_011428731.3	XP_011427033.2	DM	DM
LOC105328117	NM_001305377.1	NP_001292306.1	HSF_DNA-bind	HSF
LOC105328117	XM_034479886.1	XP_034335777.1	HSF_DNA-bind	HSF
LOC105328117	XM_034479887.1	XP_034335778.1	HSF_DNA-bind	HSF
LOC105328117	XM_034479888.1	XP_034335779.1	HSF_DNA-bind	HSF
LOC105328117	XM_034479889.1	XP_034335780.1	HSF_DNA-bind	HSF
LOC105328117	XM_034479890.1	XP_034335781.1	HSF_DNA-bind	HSF
LOC105328117	XM_034479891.1	XP_034335782.1	HSF_DNA-bind	HSF
LOC105328117	XM_034479892.1	XP_034335783.1	HSF_DNA-bind	HSF
LOC105328118	XM_011428886.3	XP_011427188.2	Homeodomain	Homeodomain
LOC105328118	XM_020067180.2	XP_019922739.2	Homeodomain	Homeodomain
LOC105328126	XM_011428894.3	XP_011427196.2	RFX_DNA_binding	RFX
LOC105328126	XM_011428895.3	XP_011427197.2	RFX_DNA_binding	RFX
LOC105328155	XM_011428923.3	XP_011427225.2	zf-H2C2_2	H2C2_2
LOC105328155	XM_034465198.1	XP_034321089.1	zf-H2C2_2	H2C2_2
LOC105328222	XM_011428991.3	XP_011427293.2	BTB	BTB
LOC105328274	XM_011429062.3	XP_011427364.1	Thyroid_Hormone_Receptor-like	THR-like
LOC105328274	XM_034447954.1	XP_034303845.1	Thyroid_Hormone_Receptor-like	THR-like
LOC105328274	XM_034447955.1	XP_034303846.1	Thyroid_Hormone_Receptor-like	THR-like
LOC105328274	XM_034447956.1	XP_034303847.1	Thyroid_Hormone_Receptor-like	THR-like
LOC105328274	XM_034447957.1	XP_034303848.1	Thyroid_Hormone_Receptor-like	THR-like
LOC105328284	XM_020067256.2	XP_019922815.2	Myb_DNA-binding	MYB
LOC105328338	XM_011429149.3	XP_011427451.2	zf-H2C2_2	H2C2_2
LOC105328338	XM_034457408.1	XP_034313299.1	zf-H2C2_2	H2C2_2
LOC105328345	XM_011429180.3	XP_011427482.1	Homeodomain	Homeodomain
LOC105328345	XM_011429189.3	XP_011427491.1	Homeodomain	Homeodomain
LOC105328382	XM_011429240.3	XP_011427542.2	BTB	BTB
LOC105328437	XM_011429299.3	XP_011427601.2	BTB	BTB
LOC105328437	XM_011429300.3	XP_011427602.2	BTB	BTB
LOC105328437	XM_011429301.3	XP_011427603.2	BTB	BTB
LOC105328437	XM_011429302.3	XP_011427604.2	BTB	BTB
LOC105328437	XM_011429303.3	XP_011427605.2	BTB	BTB
LOC105328437	XM_011429305.3	XP_011427607.2	BTB	BTB
LOC105328437	XM_011429306.3	XP_011427608.2	BTB	BTB
LOC105328437	XM_011429307.3	XP_011427609.2	BTB	BTB
LOC105328437	XM_011429308.3	XP_011427610.2	BTB	BTB
LOC105328437	XM_020067316.2	XP_019922875.2	BTB	BTB
LOC105328437	XM_020067317.2	XP_019922876.2	BTB	BTB
LOC105328437	XM_034465300.1	XP_034321191.1	BTB	BTB
LOC105328437	XM_034465302.1	XP_034321193.1	BTB	BTB
LOC105328437	XM_034465331.1	XP_034321222.1	BTB	BTB
LOC105328453	XM_011429320.3	XP_011427622.2	HMG_box	HMG
LOC105328453	XM_011429321.3	XP_011427623.2	HMG_box	HMG
LOC105328453	XM_020067321.2	XP_019922880.2	HMG_box	HMG
LOC105328460	XM_034483412.1	XP_034339303.1	zf-C2H2	C2H2
LOC105328464	XM_011429340.3	XP_011427642.2	zf-C2H2	C2H2
LOC105328464	XM_011429341.3	XP_011427643.2	zf-C2H2	C2H2
LOC105328464	XM_034461508.1	XP_034317399.1	zf-C2H2	C2H2
LOC105328471	XM_011429352.3	XP_011427654.2	zf-C2H2	C2H2
LOC105328489	XM_011429387.3	XP_011427689.2	Forkhead	Forkhead
LOC105328489	XM_034470564.1	XP_034326455.1	Forkhead	Forkhead
LOC105328500	XM_011429408.3	XP_011427710.2	Homeodomain	Homeodomain
LOC105328500	XM_034469633.1	XP_034325524.1	Homeodomain	Homeodomain
LOC105328525	XM_034462435.1	XP_034318326.1	zf-MIZ	MIZ
LOC105328595	XM_011429527.3	XP_011427829.2	zf-C2H2	C2H2
LOC105328655	XM_011429624.3	XP_011427926.1	Homeodomain	Homeodomain
LOC105328744	XM_011429745.2	XP_011428047.2	zf-C2H2	C2H2
LOC105328744	XM_011429746.2	XP_011428048.2	zf-C2H2	C2H2
LOC105328744	XM_011429747.2	XP_011428049.2	zf-C2H2	C2H2
LOC105328744	XM_011429748.2	XP_011428050.2	zf-C2H2	C2H2
LOC105328806	XM_034466721.1	XP_034322612.1	MOZ_SAS	MOZ_SAS
LOC105328807	XM_011429822.3	XP_011428124.2	BTB	BTB
LOC105328926	XM_011429971.3	XP_011428273.2	Thyroid_Hormone_Receptor-like	THR-like
LOC105328926	XM_034471588.1	XP_034327479.1	Thyroid_Hormone_Receptor-like	THR-like
LOC105328926	XM_034471589.1	XP_034327480.1	Thyroid_Hormone_Receptor-like	THR-like
LOC105328926	XM_034471590.1	XP_034327481.1	Thyroid_Hormone_Receptor-like	THR-like
LOC105328926	XM_034471591.1	XP_034327482.1	Thyroid_Hormone_Receptor-like	THR-like
LOC105328926	XM_034471592.1	XP_034327483.1	Thyroid_Hormone_Receptor-like	THR-like
LOC105328926	XM_034471593.1	XP_034327484.1	Thyroid_Hormone_Receptor-like	THR-like
LOC105328926	XM_034471594.1	XP_034327485.1	Thyroid_Hormone_Receptor-like	THR-like
LOC105328926	XM_034471595.1	XP_034327486.1	Thyroid_Hormone_Receptor-like	THR-like
LOC105328926	XM_034471596.1	XP_034327487.1	Thyroid_Hormone_Receptor-like	THR-like
LOC105328926	XM_034471598.1	XP_034327489.1	Thyroid_Hormone_Receptor-like	THR-like
LOC105328926	XM_034471599.1	XP_034327490.1	Thyroid_Hormone_Receptor-like	THR-like
LOC105328926	XM_034471600.1	XP_034327491.1	Thyroid_Hormone_Receptor-like	THR-like
LOC105328926	XM_034471601.1	XP_034327492.1	Thyroid_Hormone_Receptor-like	THR-like
LOC105328926	XM_034471602.1	XP_034327493.1	Thyroid_Hormone_Receptor-like	THR-like
LOC105328926	XM_034471603.1	XP_034327494.1	Thyroid_Hormone_Receptor-like	THR-like
LOC105328926	XM_034471604.1	XP_034327495.1	Thyroid_Hormone_Receptor-like	THR-like
LOC105328926	XM_034471605.1	XP_034327496.1	Thyroid_Hormone_Receptor-like	THR-like
LOC105328926	XM_034471606.1	XP_034327497.1	Thyroid_Hormone_Receptor-like	THR-like
LOC105328926	XM_034471607.1	XP_034327498.1	Thyroid_Hormone_Receptor-like	THR-like
LOC105328926	XM_034471608.1	XP_034327499.1	Thyroid_Hormone_Receptor-like	THR-like
LOC105328929	XM_011429997.3	XP_011428299.1	Homeodomain	Homeodomain
LOC105328960	XM_034462094.1	XP_034317985.1	T-box	T-box
LOC105328962	XM_034448120.1	XP_034304011.1	T-box	T-box
LOC105329072	XM_011430228.3	XP_011428530.1	zf-C2H2	C2H2
LOC105329085	XM_011430243.2	XP_011428545.1	HMG_box	HMG
LOC105329085	XM_034444029.1	XP_034299920.1	HMG_box	HMG
LOC105329085	XM_034444030.1	XP_034299921.1	HMG_box	HMG
LOC105329085	XM_034444031.1	XP_034299922.1	HMG_box	HMG
LOC105329085	XM_034444032.1	XP_034299923.1	HMG_box	HMG
LOC105329153	XM_034451971.1	XP_034307862.1	THAP	THAP
LOC105329158	XM_011430340.3	XP_011428642.2	HLH	bHLH
LOC105329205	XM_011430395.3	XP_011428697.2	THAP	THAP
LOC105329283	XM_034464447.1	XP_034320338.1	BTB	BTB
LOC105329283	XM_034464448.1	XP_034320339.1	BTB	BTB
LOC105329306	XM_011430499.3	XP_011428801.2	zf-C4	zf-C4
LOC105329306	XM_011430500.3	XP_011428802.2	zf-C4	zf-C4
LOC105329321	XM_034470220.1	XP_034326111.1	THAP	THAP
LOC105329355	XM_011430576.3	XP_011428878.2	T-box	T-box
LOC105329374	XM_034444004.1	XP_034299895.1	Homeodomain	Homeodomain
LOC105329406	XM_011430648.3	XP_011428950.2	zf-C2H2	C2H2
LOC105329409	XM_034483034.1	XP_034338925.1	CBF_beta	CBF
LOC105329409	XM_034483035.1	XP_034338926.1	CBF_beta	CBF
LOC105329409	XM_034483036.1	XP_034338927.1	CBF_beta	CBF
LOC105329439	XM_011430689.3	XP_011428991.2	zf-C2H2	C2H2
LOC105329470	XM_011430739.3	XP_011429041.1	HLH	bHLH
LOC105329470	XM_011430740.3	XP_011429042.1	HLH	bHLH
LOC105329470	XM_011430741.3	XP_011429043.1	HLH	bHLH
LOC105329470	XM_011430742.3	XP_011429044.1	HLH	bHLH
LOC105329470	XM_034457510.1	XP_034313401.1	HLH	bHLH
LOC105329522	XM_034470397.1	XP_034326288.1	zf-C2H2	C2H2
LOC105329522	XM_034470398.1	XP_034326289.1	zf-C2H2	C2H2
LOC105329522	XM_034470399.1	XP_034326290.1	zf-C2H2	C2H2
LOC105329522	XM_034470400.1	XP_034326291.1	zf-C2H2	C2H2
LOC105329522	XM_034470401.1	XP_034326292.1	zf-C2H2	C2H2
LOC105329577	XM_011430862.3	XP_011429164.2	zf-H2C2_2	H2C2_2
LOC105329578	XM_011430863.3	XP_011429165.2	zf-C2H2	C2H2
LOC105329578	XM_011430864.3	XP_011429166.2	zf-C2H2	C2H2
LOC105329578	XM_011430865.3	XP_011429167.2	zf-C2H2	C2H2
LOC105329578	XM_011430866.3	XP_011429168.2	zf-C2H2	C2H2
LOC105329581	XM_034480845.1	XP_034336736.1	zf-C2H2	C2H2
LOC105329818	XM_011431267.3	XP_011429569.1	HMG_box	HMG
LOC105329818	XM_011431268.3	XP_011429570.1	HMG_box	HMG
LOC105329818	XM_011431269.3	XP_011429571.1	HMG_box	HMG
LOC105329818	XM_011431270.3	XP_011429572.1	HMG_box	HMG
LOC105329818	XM_011431271.3	XP_011429573.1	HMG_box	HMG
LOC105329818	XM_011431272.3	XP_011429574.1	HMG_box	HMG
LOC105329818	XM_011431273.3	XP_011429575.1	HMG_box	HMG
LOC105329818	XM_011431274.3	XP_011429576.1	HMG_box	HMG
LOC105329818	XM_020067915.2	XP_019923474.1	HMG_box	HMG
LOC105329818	XM_020067916.2	XP_019923475.1	HMG_box	HMG
LOC105329818	XM_020067917.2	XP_019923476.1	HMG_box	HMG
LOC105329818	XM_034458912.1	XP_034314803.1	HMG_box	HMG
LOC105329818	XM_034458913.1	XP_034314804.1	HMG_box	HMG
LOC105329853	XM_011431319.3	XP_011429621.2	AF-4	AF-4
LOC105329853	XM_011431320.3	XP_011429622.2	AF-4	AF-4
LOC105329853	XM_034445012.1	XP_034300903.1	AF-4	AF-4
LOC105329853	XM_034445014.1	XP_034300905.1	AF-4	AF-4
LOC105329857	XM_011431329.3	XP_011429631.2	HLH	bHLH
LOC105329923	XM_034473766.1	XP_034329657.1	MOZ_SAS	MOZ_SAS
LOC105329945	XM_034473595.1	XP_034329486.1	zf-H2C2_2	H2C2_2
LOC105330008	XM_034477922.1	XP_034333813.1	zf-C2H2	C2H2
LOC105330034	XM_034464479.1	XP_034320370.1	zf-C2H2	C2H2
LOC105330058	XM_034452412.1	XP_034308303.1	THAP	THAP
LOC105330070	XM_011431645.3	XP_011429947.2	zf-H2C2_2	H2C2_2
LOC105330085	XM_011431662.3	XP_011429964.2	THAP	THAP
LOC105330121	XM_034449951.1	XP_034305842.1	zf-BED	BED
LOC105330195	XM_011431793.3	XP_011430095.1	HLH	bHLH
LOC105330257	XM_034483235.1	XP_034339126.1	zf-C2H2	C2H2
LOC105330362	XM_011431997.3	XP_011430299.2	BTB	BTB
LOC105330363	XM_011431998.3	XP_011430300.2	BTB	BTB
LOC105330363	XM_011431999.3	XP_011430301.2	BTB	BTB
LOC105330515	XM_011432232.3	XP_011430534.2	zf-H2C2_2	H2C2_2
LOC105330515	XM_011432233.3	XP_011430535.2	zf-H2C2_2	H2C2_2
LOC105330515	XM_011432234.2	XP_011430536.2	zf-H2C2_2	H2C2_2
LOC105330515	XM_011432238.3	XP_011430540.2	zf-H2C2_2	H2C2_2
LOC105330609	XM_034445212.1	XP_034301103.1	BTB	BTB
LOC105330613	XM_034444183.1	XP_034300074.1	zf-H2C2_2	H2C2_2
LOC105330626	XM_034444172.1	XP_034300063.1	BTB	BTB
LOC105330628	XM_011432472.3	XP_011430774.2	BTB	BTB
LOC105330643	XM_034444167.1	XP_034300058.1	BTB	BTB
LOC105330680	XM_011432548.3	XP_011430850.2	zf-H2C2_2	H2C2_2
LOC105330746	XM_011432647.3	XP_011430949.2	RHD_DNA_bind	RHD
LOC105330766	XM_011432666.3	XP_011430968.2	zf-H2C2_2	H2C2_2
LOC105330766	XM_034478280.1	XP_034334171.1	zf-H2C2_2	H2C2_2
LOC105330766	XM_034478281.1	XP_034334172.1	zf-H2C2_2	H2C2_2
LOC105330766	XM_034478282.1	XP_034334173.1	zf-H2C2_2	H2C2_2
LOC105330870	XM_011432803.3	XP_011431105.2	Thyroid_Hormone_Receptor-like	THR-like
LOC105330921	XM_034457443.1	XP_034313334.1	HMG_box	HMG
LOC105330921	XM_034457454.1	XP_034313345.1	HMG_box	HMG
LOC105330926	XM_020068377.2	XP_019923936.2	HTH_psq	HTH
LOC105331022	XM_011433020.3	XP_011431322.2	zf-C2H2	C2H2
LOC105331022	XM_011433021.3	XP_011431323.2	zf-C2H2	C2H2
LOC105331064	XM_034460627.1	XP_034316518.1	THAP	THAP
LOC105331135	XM_011433214.3	XP_011431516.1	HLH	bHLH
LOC105331135	XM_011433215.3	XP_011431517.1	HLH	bHLH
LOC105331182	XM_011433268.3	XP_011431570.1	Thyroid_Hormone_Receptor-like	THR-like
LOC105331182	XM_011433269.3	XP_011431571.2	Thyroid_Hormone_Receptor-like	THR-like
LOC105331182	XM_020068519.2	XP_019924078.2	Thyroid_Hormone_Receptor-like	THR-like
LOC105331182	XM_034451619.1	XP_034307510.1	Thyroid_Hormone_Receptor-like	THR-like
LOC105331184	XM_011433272.2	XP_011431574.2	zf-C4	zf-C4
LOC105331184	XM_020068520.2	XP_019924079.2	zf-C4	zf-C4
LOC105331184	XM_034451661.1	XP_034307552.1	zf-C4	zf-C4
LOC105331185	XM_011433273.3	XP_011431575.2	zf-C4	zf-C4
LOC105331187	XM_011433274.2	XP_011431576.2	Thyroid_Hormone_Receptor-like	THR-like
LOC105331188	XM_034451694.1	XP_034307585.1	Thyroid_Hormone_Receptor-like	THR-like
LOC105331208	XM_011433309.3	XP_011431611.2	Myb_DNA-binding	MYB
LOC105331212	XM_011433317.3	XP_011431619.2	THAP	THAP
LOC105331216	XM_011433322.3	XP_011431624.2	Thyroid_Hormone_Receptor-like	THR-like
LOC105331216	XM_011433323.3	XP_011431625.2	Thyroid_Hormone_Receptor-like	THR-like
LOC105331216	XM_011433324.3	XP_011431626.2	Thyroid_Hormone_Receptor-like	THR-like
LOC105331216	XM_034467360.1	XP_034323251.1	Thyroid_Hormone_Receptor-like	THR-like
LOC105331217	XM_011433325.3	XP_011431627.2	RFX_DNA_binding	RFX
LOC105331219	XM_011433329.3	XP_011431631.3	Thyroid_Hormone_Receptor-like	THR-like
LOC105331219	XM_011433330.3	XP_011431632.3	Thyroid_Hormone_Receptor-like	THR-like
LOC105331310	XM_011433437.3	XP_011431739.2	NFYB	NF-YB
LOC105331310	XM_034446994.1	XP_034302885.1	NFYB	NF-YB
LOC105331364	XM_011433507.3	XP_011431809.2	HSF_DNA-bind	HSF
LOC105331371	XM_034465265.1	XP_034321156.1	MH1	MH1
LOC105331371	XM_034465266.1	XP_034321157.1	MH1	MH1
LOC105331371	XM_034465267.1	XP_034321158.1	MH1	MH1
LOC105331371	XM_034465268.1	XP_034321159.1	MH1	MH1
LOC105331371	XM_034465269.1	XP_034321160.1	MH1	MH1
LOC105331399	XM_011433555.3	XP_011431857.2	Homeodomain	Homeodomain
LOC105331399	XM_020068581.2	XP_019924140.2	Homeodomain	Homeodomain
LOC105331401	XM_011433557.3	XP_011431859.2	BTB	BTB
LOC105331401	XM_011433558.3	XP_011431860.2	BTB	BTB
LOC105331401	XM_011433559.3	XP_011431861.2	BTB	BTB
LOC105331401	XM_011433560.3	XP_011431862.2	BTB	BTB
LOC105331401	XM_011433561.3	XP_011431863.2	BTB	BTB
LOC105331401	XM_011433563.3	XP_011431865.2	BTB	BTB
LOC105331401	XM_034456671.1	XP_034312562.1	BTB	BTB
LOC105331401	XM_034456672.1	XP_034312563.1	BTB	BTB
LOC105331401	XM_034456674.1	XP_034312565.1	BTB	BTB
LOC105331401	XM_034456675.1	XP_034312566.1	BTB	BTB
LOC105331401	XM_034456676.1	XP_034312567.1	BTB	BTB
LOC105331426	XM_034456661.1	XP_034312552.1	SNF2-rel_dom	SNF2
LOC105331426	XM_034456662.1	XP_034312553.1	SNF2-rel_dom	SNF2
LOC105331426	XM_034456663.1	XP_034312554.1	SNF2-rel_dom	SNF2
LOC105331426	XM_034456665.1	XP_034312556.1	SNF2-rel_dom	SNF2
LOC105331439	XM_011433622.3	XP_011431924.1	zf-C2H2	C2H2
LOC105331446	XM_034482479.1	XP_034338370.1	SNF2-rel_dom	SNF2
LOC105331446	XM_034482480.1	XP_034338371.1	SNF2-rel_dom	SNF2
LOC105331446	XM_034482481.1	XP_034338372.1	SNF2-rel_dom	SNF2
LOC105331446	XM_034482482.1	XP_034338373.1	SNF2-rel_dom	SNF2
LOC105331446	XM_034482483.1	XP_034338374.1	SNF2-rel_dom	SNF2
LOC105331446	XM_034482484.1	XP_034338375.1	SNF2-rel_dom	SNF2
LOC105331446	XM_034482485.1	XP_034338376.1	SNF2-rel_dom	SNF2
LOC105331446	XM_034482486.1	XP_034338377.1	SNF2-rel_dom	SNF2
LOC105331446	XM_034482487.1	XP_034338378.1	SNF2-rel_dom	SNF2
LOC105331446	XM_034482488.1	XP_034338379.1	SNF2-rel_dom	SNF2
LOC105331461	XM_011433674.3	XP_011431976.2	PC4	PC4
LOC105331535	XM_020068634.2	XP_019924193.2	zf-C2H2	C2H2
LOC105331535	XM_034455009.1	XP_034310900.1	zf-C2H2	C2H2
LOC105331566	XM_011433820.3	XP_011432122.1	TF_bZIP	bZIP
LOC105331568	XM_034462578.1	XP_034318469.1	THAP	THAP
LOC105331613	XM_011433879.3	XP_011432181.1	E2F_TDP	E2F
LOC105331613	XM_034477994.1	XP_034333885.1	E2F_TDP	E2F
LOC105331613	XM_034478000.1	XP_034333891.1	E2F_TDP	E2F
LOC105331613	XM_034478010.1	XP_034333901.1	E2F_TDP	E2F
LOC105331716	XM_011434024.3	XP_011432326.3	HLH	bHLH
LOC105331716	XM_011434025.3	XP_011432327.2	HLH	bHLH
LOC105331716	XM_011434026.3	XP_011432328.2	HLH	bHLH
LOC105331730	XM_011434051.3	XP_011432353.1	Homeodomain	Homeodomain
LOC105331820	XM_034480323.1	XP_034336214.1	zf-C2H2	C2H2
LOC105331829	XM_011434188.3	XP_011432490.2	zf-H2C2_2	H2C2_2
LOC105332083	XM_011434525.3	XP_011432827.2	zf-C2H2	C2H2
LOC105332144	XM_011434597.3	XP_011432899.2	zf-H2C2_2	H2C2_2
LOC105332144	XM_011434598.3	XP_011432900.2	zf-H2C2_2	H2C2_2
LOC105332188	XM_011434652.3	XP_011432954.1	BTB	BTB
LOC105332188	XM_011434653.3	XP_011432955.1	BTB	BTB
LOC105332188	XM_011434654.3	XP_011432956.1	BTB	BTB
LOC105332188	XM_011434655.3	XP_011432957.1	BTB	BTB
LOC105332188	XM_011434657.3	XP_011432959.1	BTB	BTB
LOC105332188	XM_011434658.3	XP_011432960.1	BTB	BTB
LOC105332188	XM_011434659.3	XP_011432961.1	BTB	BTB
LOC105332188	XM_020068886.2	XP_019924445.1	BTB	BTB
LOC105332188	XM_034457708.1	XP_034313599.1	BTB	BTB
LOC105332188	XM_034457709.1	XP_034313600.1	BTB	BTB
LOC105332188	XM_034457710.1	XP_034313601.1	BTB	BTB
LOC105332216	XM_011434729.3	XP_011433031.1	zf-MIZ	MIZ
LOC105332216	XM_011434730.3	XP_011433032.1	zf-MIZ	MIZ
LOC105332216	XM_011434731.3	XP_011433033.1	zf-MIZ	MIZ
LOC105332216	XM_011434733.3	XP_011433035.1	zf-MIZ	MIZ
LOC105332216	XM_020068896.2	XP_019924455.1	zf-MIZ	MIZ
LOC105332223	XM_011434743.3	XP_011433045.1	SRF-TF	SRF
LOC105332223	XM_011434746.3	XP_011433048.1	SRF-TF	SRF
LOC105332223	XM_020068900.2	XP_019924459.1	SRF-TF	SRF
LOC105332223	XM_034470490.1	XP_034326381.1	SRF-TF	SRF
LOC105332231	XM_034470491.1	XP_034326382.1	SRF-TF	SRF
LOC105332231	XM_034470492.1	XP_034326383.1	SRF-TF	SRF
LOC105332231	XM_034470493.1	XP_034326384.1	SRF-TF	SRF
LOC105332231	XM_034470494.1	XP_034326385.1	SRF-TF	SRF
LOC105332231	XM_034470495.1	XP_034326386.1	SRF-TF	SRF
LOC105332231	XM_034470496.1	XP_034326387.1	SRF-TF	SRF
LOC105332231	XM_034470497.1	XP_034326388.1	SRF-TF	SRF
LOC105332231	XM_034470498.1	XP_034326389.1	SRF-TF	SRF
LOC105332231	XM_034470499.1	XP_034326390.1	SRF-TF	SRF
LOC105332231	XM_034470500.1	XP_034326391.1	SRF-TF	SRF
LOC105332231	XM_034470501.1	XP_034326392.1	SRF-TF	SRF
LOC105332231	XM_034470502.1	XP_034326393.1	SRF-TF	SRF
LOC105332231	XM_034470503.1	XP_034326394.1	SRF-TF	SRF
LOC105332231	XM_034470504.1	XP_034326395.1	SRF-TF	SRF
LOC105332256	XM_011434790.3	XP_011433092.2	BTB	BTB
LOC105332256	XM_011434791.3	XP_011433093.2	BTB	BTB
LOC105332256	XM_011434792.3	XP_011433094.2	BTB	BTB
LOC105332256	XM_020068913.2	XP_019924472.2	BTB	BTB
LOC105332256	XM_034453248.1	XP_034309139.1	BTB	BTB
LOC105332256	XM_034453249.1	XP_034309140.1	BTB	BTB
LOC105332301	XM_011434854.3	XP_011433156.1	TF_bZIP	bZIP
LOC105332313	XM_011434867.3	XP_011433169.2	TF_bZIP	bZIP
LOC105332317	XM_011434869.3	XP_011433171.2	GCFC	GCFC
LOC105332368	XM_011434939.3	XP_011433241.1	Retinoid_X_Receptor-like	RXR-like
LOC105332393	XM_011434985.3	XP_011433287.2	PAX	PAX
LOC105332393	XM_011434986.3	XP_011433288.2	PAX	PAX
LOC105332393	XM_011434987.3	XP_011433289.2	PAX	PAX
LOC105332393	XM_011434988.3	XP_011433290.2	PAX	PAX
LOC105332393	XM_034470601.1	XP_034326492.1	PAX	PAX
LOC105332393	XM_034470610.1	XP_034326501.1	PAX	PAX
LOC105332473	XM_034446891.1	XP_034302782.1	STAT_bind	STAT
LOC105332491	XM_011435126.3	XP_011433428.1	TF_bZIP	bZIP
LOC105332491	XM_034448906.1	XP_034304797.1	TF_bZIP	bZIP
LOC105332496	XM_011435130.3	XP_011433432.2	zf-C2H2	C2H2
LOC105332496	XM_011435131.3	XP_011433433.2	zf-C2H2	C2H2
LOC105332546	XM_011435179.3	XP_011433481.2	zf-C2H2	C2H2
LOC105332598	XM_034477245.1	XP_034333136.1	MBD	MDB
LOC105332598	XM_034477250.1	XP_034333141.1	MBD	MDB
LOC105332598	XM_034477259.1	XP_034333150.1	MBD	MDB
LOC105332598	XM_034477261.1	XP_034333152.1	MBD	MDB
LOC105332598	XM_034477266.1	XP_034333157.1	MBD	MDB
LOC105332598	XM_034477271.1	XP_034333162.1	MBD	MDB
LOC105332598	XM_034477274.1	XP_034333165.1	MBD	MDB
LOC105332598	XM_034477280.1	XP_034333171.1	MBD	MDB
LOC105332598	XM_034477285.1	XP_034333176.1	MBD	MDB
LOC105332601	XM_011435248.3	XP_011433550.2	Homeodomain	Homeodomain
LOC105332606	XM_034477177.1	XP_034333068.1	GATA	GATA
LOC105332606	XM_034477188.1	XP_034333079.1	GATA	GATA
LOC105332606	XM_034477199.1	XP_034333090.1	GATA	GATA
LOC105332606	XM_034477202.1	XP_034333093.1	GATA	GATA
LOC105332606	XM_034477206.1	XP_034333097.1	GATA	GATA
LOC105332654	XM_034483008.1	XP_034338899.1	zf-C2H2	C2H2
LOC105332674	XM_011435348.3	XP_011433650.2	zf-C2H2	C2H2
LOC105332680	XM_011435357.3	XP_011433659.2	Homeodomain	Homeodomain
LOC105332773	XM_011435475.3	XP_011433777.2	Homeodomain	Homeodomain
LOC105332773	XM_011435484.3	XP_011433786.2	Homeodomain	Homeodomain
LOC105332773	XM_011435493.3	XP_011433795.2	Homeodomain	Homeodomain
LOC105332773	XM_011435502.3	XP_011433804.2	Homeodomain	Homeodomain
LOC105332773	XM_011435509.3	XP_011433811.2	Homeodomain	Homeodomain
LOC105332773	XM_011435515.3	XP_011433817.2	Homeodomain	Homeodomain
LOC105332776	XM_011435474.3	XP_011433776.2	zf-LITAF-like	LITAF-like
LOC105332776	XM_011435476.3	XP_011433778.2	zf-LITAF-like	LITAF-like
LOC105332776	XM_011435477.3	XP_011433779.2	zf-LITAF-like	LITAF-like
LOC105332776	XM_011435479.3	XP_011433781.2	zf-LITAF-like	LITAF-like
LOC105332776	XM_020069129.2	XP_019924688.2	zf-LITAF-like	LITAF-like
LOC105332776	XM_034474152.1	XP_034330043.1	zf-LITAF-like	LITAF-like
LOC105332780	XM_011435486.3	XP_011433788.1	zf-LITAF-like	LITAF-like
LOC105332781	XM_011435487.3	XP_011433789.1	zf-LITAF-like	LITAF-like
LOC105332793	XM_034465844.1	XP_034321735.1	THAP	THAP
LOC105332890	XM_011435622.3	XP_011433924.2	zf-C2H2	C2H2
LOC105332930	XM_011435673.3	XP_011433975.1	HMG_box	HMG
LOC105332944	XM_011435690.3	XP_011433992.2	zf-C2H2	C2H2
LOC105332957	XM_034454582.1	XP_034310473.1	TRAM_LAG1_CLN8	TLC
LOC105332957	XM_034454583.1	XP_034310474.1	TRAM_LAG1_CLN8	TLC
LOC105332957	XM_034454584.1	XP_034310475.1	TRAM_LAG1_CLN8	TLC
LOC105332957	XM_034454585.1	XP_034310476.1	TRAM_LAG1_CLN8	TLC
LOC105332957	XM_034454586.1	XP_034310477.1	TRAM_LAG1_CLN8	TLC
LOC105332957	XM_034454587.1	XP_034310478.1	TRAM_LAG1_CLN8	TLC
LOC105332957	XM_034454588.1	XP_034310479.1	TRAM_LAG1_CLN8	TLC
LOC105333016	XM_011435806.3	XP_011434108.2	zf-H2C2_2	H2C2_2
LOC105333016	XM_034454041.1	XP_034309932.1	zf-H2C2_2	H2C2_2
LOC105333051	XM_034448680.1	XP_034304571.1	Homeodomain	Homeodomain
LOC105333079	XM_034457819.1	XP_034313710.1	zf-H2C2_2	H2C2_2
LOC105333133	XM_011435966.3	XP_011434268.2	HLH	bHLH
LOC105333133	XM_034443429.1	XP_034299320.1	HLH	bHLH
LOC105333133	XM_034443430.1	XP_034299321.1	HLH	bHLH
LOC105333144	XM_011435975.3	XP_011434277.2	MOZ_SAS	MOZ_SAS
LOC105333210	XM_034472872.1	XP_034328763.1	HLH	bHLH
LOC105333210	XM_034472932.1	XP_034328823.1	HLH	bHLH
LOC105333210	XM_034472996.1	XP_034328887.1	HLH	bHLH
LOC105333210	XM_034473035.1	XP_034328926.1	HLH	bHLH
LOC105333215	XM_034454237.1	XP_034310128.1	Ets	ETS
LOC105333215	XM_034454245.1	XP_034310136.1	Ets	ETS
LOC105333225	XM_034454392.1	XP_034310283.1	T-box	T-box
LOC105333242	XM_011436118.3	XP_011434420.2	HLH	bHLH
LOC105333288	XM_011436190.3	XP_011434492.1	Retinoid_X_Receptor-like	RXR-like
LOC105333288	XM_011436191.3	XP_011434493.1	Retinoid_X_Receptor-like	RXR-like
LOC105333288	XM_011436193.3	XP_011434495.1	Retinoid_X_Receptor-like	RXR-like
LOC105333288	XM_011436194.3	XP_011434496.1	Retinoid_X_Receptor-like	RXR-like
LOC105333288	XM_011436195.3	XP_011434497.1	Retinoid_X_Receptor-like	RXR-like
LOC105333288	XM_011436196.3	XP_011434498.1	Retinoid_X_Receptor-like	RXR-like
LOC105333288	XM_011436197.3	XP_011434499.1	Retinoid_X_Receptor-like	RXR-like
LOC105333288	XM_011436198.3	XP_011434500.1	Retinoid_X_Receptor-like	RXR-like
LOC105333288	XM_034446816.1	XP_034302707.1	Retinoid_X_Receptor-like	RXR-like
LOC105333288	XM_034446817.1	XP_034302708.1	Retinoid_X_Receptor-like	RXR-like
LOC105333307	XM_011436214.3	XP_011434516.2	zf-BED	BED
LOC105333359	XM_034468363.1	XP_034324254.1	Forkhead	Forkhead
LOC105333359	XM_034468364.1	XP_034324255.1	Forkhead	Forkhead
LOC105333359	XM_034468365.1	XP_034324256.1	Forkhead	Forkhead
LOC105333359	XM_034468366.1	XP_034324257.1	Forkhead	Forkhead
LOC105333359	XM_034468367.1	XP_034324258.1	Forkhead	Forkhead
LOC105333359	XM_034468368.1	XP_034324259.1	Forkhead	Forkhead
LOC105333456	XM_034481284.1	XP_034337175.1	zf-C2H2	C2H2
LOC105333569	XM_011436617.3	XP_011434919.1	NFYC	NF-YC
LOC105333572	XM_011436616.3	XP_011434918.2	zf-C2H2	C2H2
LOC105333598	XM_011436643.3	XP_011434945.2	HLH	bHLH
LOC105333600	XM_011436644.3	XP_011434946.2	HLH	bHLH
LOC105333724	XM_011436860.3	XP_011435162.1	TRAM_LAG1_CLN8	TLC
LOC105333724	XM_034457849.1	XP_034313740.1	TRAM_LAG1_CLN8	TLC
LOC105333759	XM_011436918.3	XP_011435220.2	BTB	BTB
LOC105333759	XM_011436919.3	XP_011435221.2	BTB	BTB
LOC105333761	XM_034471536.1	XP_034327427.1	Thyroid_Hormone_Receptor-like	THR-like
LOC105333761	XM_034471537.1	XP_034327428.1	Thyroid_Hormone_Receptor-like	THR-like
LOC105333761	XM_034471538.1	XP_034327429.1	Thyroid_Hormone_Receptor-like	THR-like
LOC105333878	XM_011437088.3	XP_011435390.2	BTB	BTB
LOC105333878	XM_034452326.1	XP_034308217.1	BTB	BTB
LOC105333904	XM_034463823.1	XP_034319714.1	zf-C2H2	C2H2
LOC105333915	XM_011437130.3	XP_011435432.2	zf-C2H2	C2H2
LOC105333915	XM_011437131.3	XP_011435433.2	zf-C2H2	C2H2
LOC105333915	XM_011437134.3	XP_011435436.2	zf-C2H2	C2H2
LOC105333915	XM_011437135.3	XP_011435437.2	zf-C2H2	C2H2
LOC105333915	XM_011437136.3	XP_011435438.2	zf-C2H2	C2H2
LOC105333915	XM_011437137.3	XP_011435439.2	zf-C2H2	C2H2
LOC105333915	XM_034468317.1	XP_034324208.1	zf-C2H2	C2H2
LOC105333915	XM_034468319.1	XP_034324210.1	zf-C2H2	C2H2
LOC105333915	XM_034468320.1	XP_034324211.1	zf-C2H2	C2H2
LOC105333922	XM_011437155.3	XP_011435457.2	Forkhead	Forkhead
LOC105333924	XM_011437157.2	XP_011435459.1	Myb_DNA-binding	MYB
LOC105333931	XM_011437168.3	XP_011435470.1	BTB	BTB
LOC105333931	XM_011437169.3	XP_011435471.1	BTB	BTB
LOC105333931	XM_011437171.3	XP_011435473.1	BTB	BTB
LOC105333931	XM_011437172.3	XP_011435474.1	BTB	BTB
LOC105333931	XM_011437173.3	XP_011435475.1	BTB	BTB
LOC105334001	XM_034453230.1	XP_034309121.1	CUT	CUT
LOC105334001	XM_034453231.1	XP_034309122.1	CUT	CUT
LOC105334019	XM_011437291.3	XP_011435593.1	BTB	BTB
LOC105334021	XM_011437293.3	XP_011435595.1	BTB	BTB
LOC105334021	XM_011437294.3	XP_011435596.2	BTB	BTB
LOC105334021	XM_020069651.2	XP_019925210.2	BTB	BTB
LOC105334021	XM_034457558.1	XP_034313449.1	BTB	BTB
LOC105334021	XM_034457559.1	XP_034313450.1	BTB	BTB
LOC105334027	XM_034465479.1	XP_034321370.1	BTB	BTB
LOC105334027	XM_034465493.1	XP_034321384.1	BTB	BTB
LOC105334027	XM_034465499.1	XP_034321390.1	BTB	BTB
LOC105334027	XM_034465507.1	XP_034321398.1	BTB	BTB
LOC105334027	XM_034465513.1	XP_034321404.1	BTB	BTB
LOC105334027	XM_034465520.1	XP_034321411.1	BTB	BTB
LOC105334027	XM_034465528.1	XP_034321419.1	BTB	BTB
LOC105334027	XM_034465535.1	XP_034321426.1	BTB	BTB
LOC105334027	XM_034465540.1	XP_034321431.1	BTB	BTB
LOC105334027	XM_034465548.1	XP_034321439.1	BTB	BTB
LOC105334027	XM_034465556.1	XP_034321447.1	BTB	BTB
LOC105334027	XM_034465566.1	XP_034321457.1	BTB	BTB
LOC105334027	XM_034465577.1	XP_034321468.1	BTB	BTB
LOC105334027	XM_034465587.1	XP_034321478.1	BTB	BTB
LOC105334027	XM_034465596.1	XP_034321487.1	BTB	BTB
LOC105334027	XM_034465604.1	XP_034321495.1	BTB	BTB
LOC105334027	XM_034465607.1	XP_034321498.1	BTB	BTB
LOC105334027	XM_034465608.1	XP_034321499.1	BTB	BTB
LOC105334027	XM_034465617.1	XP_034321508.1	BTB	BTB
LOC105334027	XM_034465623.1	XP_034321514.1	BTB	BTB
LOC105334027	XM_034465629.1	XP_034321520.1	BTB	BTB
LOC105334027	XM_034465633.1	XP_034321524.1	BTB	BTB
LOC105334027	XM_034465640.1	XP_034321531.1	BTB	BTB
LOC105334027	XM_034465646.1	XP_034321537.1	BTB	BTB
LOC105334027	XM_034465650.1	XP_034321541.1	BTB	BTB
LOC105334027	XM_034465657.1	XP_034321548.1	BTB	BTB
LOC105334027	XM_034465662.1	XP_034321553.1	BTB	BTB
LOC105334027	XM_034465669.1	XP_034321560.1	BTB	BTB
LOC105334027	XM_034465675.1	XP_034321566.1	BTB	BTB
LOC105334027	XM_034465676.1	XP_034321567.1	BTB	BTB
LOC105334027	XM_034465678.1	XP_034321569.1	BTB	BTB
LOC105334027	XM_034465682.1	XP_034321573.1	BTB	BTB
LOC105334027	XM_034465688.1	XP_034321579.1	BTB	BTB
LOC105334027	XM_034465694.1	XP_034321585.1	BTB	BTB
LOC105334027	XM_034465470.1	XP_034321361.1	zf-C2H2	C2H2
LOC105334027	XM_034465485.1	XP_034321376.1	zf-C2H2	C2H2
LOC105334035	XM_011437325.3	XP_011435627.2	zf-C2H2	C2H2
LOC105334150	XM_034448438.1	XP_034304329.1	zf-C2H2	C2H2
LOC105334156	XM_034464411.1	XP_034320302.1	zf-C2H2	C2H2
LOC105334157	XM_034464408.1	XP_034320299.1	zf-H2C2_2	H2C2_2
LOC105334157	XM_034464409.1	XP_034320300.1	zf-H2C2_2	H2C2_2
LOC105334238	XM_011437607.3	XP_011435909.2	Homeodomain	Homeodomain
LOC105334365	XM_011437792.3	XP_011436094.2	Estrogen_Receptor-like	ESR-like
LOC105334368	XM_011437794.3	XP_011436096.2	zf-H2C2_2	H2C2_2
LOC105334368	XM_011437795.3	XP_011436097.2	zf-H2C2_2	H2C2_2
LOC105334368	XM_011437796.3	XP_011436098.2	zf-H2C2_2	H2C2_2
LOC105334368	XM_034448180.1	XP_034304071.1	zf-H2C2_2	H2C2_2
LOC105334372	XM_011437805.2	XP_011436107.2	zf-C2H2	C2H2
LOC105334373	XM_011437806.3	XP_011436108.2	zf-C2H2	C2H2
LOC105334373	XM_011437807.3	XP_011436109.2	zf-C2H2	C2H2
LOC105334373	XM_020069792.2	XP_019925351.2	zf-C2H2	C2H2
LOC105334373	XM_020069793.2	XP_019925352.2	zf-C2H2	C2H2
LOC105334382	XM_011437812.3	XP_011436114.2	E2F_TDP	E2F
LOC105334382	XM_011437813.3	XP_011436115.2	E2F_TDP	E2F
LOC105334382	XM_011437815.3	XP_011436117.2	E2F_TDP	E2F
LOC105334382	XM_034479732.1	XP_034335623.1	E2F_TDP	E2F
LOC105334476	XM_011437939.3	XP_011436241.2	PAX	PAX
LOC105334476	XM_011437940.3	XP_011436242.2	PAX	PAX
LOC105334476	XM_011437941.3	XP_011436243.2	PAX	PAX
LOC105334476	XM_011437942.3	XP_011436244.2	PAX	PAX
LOC105334476	XM_011437943.3	XP_011436245.2	PAX	PAX
LOC105334527	XM_011438014.3	XP_011436316.2	Myb_DNA-binding	MYB
LOC105334535	XM_011438030.3	XP_011436332.2	zf-C2H2	C2H2
LOC105334535	XM_020069859.2	XP_019925418.2	zf-C2H2	C2H2
LOC105334546	XM_011438047.3	XP_011436349.1	Ets	ETS
LOC105334546	XM_011438048.3	XP_011436350.2	Ets	ETS
LOC105334546	XM_011438049.2	XP_011436351.1	Ets	ETS
LOC105334546	XM_011438050.3	XP_011436352.1	Ets	ETS
LOC105334546	XM_020069865.2	XP_019925424.1	Ets	ETS
LOC105334577	XM_011438099.3	XP_011436401.2	zf-C2H2	C2H2
LOC105334613	XM_011438131.3	XP_011436433.1	Homeodomain	Homeodomain
LOC105334617	XM_011438134.3	XP_011436436.1	CSD	CSD
LOC105334617	XM_034456400.1	XP_034312291.1	CSD	CSD
LOC105334682	XM_011438228.3	XP_011436530.1	BTB	BTB
LOC105334682	XM_011438229.3	XP_011436531.1	BTB	BTB
LOC105334682	XM_011438230.3	XP_011436532.1	BTB	BTB
LOC105334682	XM_011438231.3	XP_011436533.1	BTB	BTB
LOC105334682	XM_011438232.3	XP_011436534.1	BTB	BTB
LOC105334682	XM_011438233.3	XP_011436535.1	BTB	BTB
LOC105334682	XM_034463507.1	XP_034319398.1	BTB	BTB
LOC105334723	XM_011438272.1	XP_011436574.1	HLH	bHLH
LOC105334750	XM_034455585.1	XP_034311476.1	Myb_DNA-binding	MYB
LOC105334783	XM_011438347.3	XP_011436649.2	RFX_DNA_binding	RFX
LOC105334783	XM_011438350.3	XP_011436652.2	RFX_DNA_binding	RFX
LOC105334783	XM_011438351.3	XP_011436653.2	RFX_DNA_binding	RFX
LOC105334783	XM_011438352.3	XP_011436654.2	RFX_DNA_binding	RFX
LOC105334783	XM_034457648.1	XP_034313539.1	RFX_DNA_binding	RFX
LOC105334783	XM_034457649.1	XP_034313540.1	RFX_DNA_binding	RFX
LOC105334783	XM_034457650.1	XP_034313541.1	RFX_DNA_binding	RFX
LOC105334834	XM_011438424.3	XP_011436726.1	T-box	T-box
LOC105334948	XM_011438581.3	XP_011436883.1	HLH	bHLH
LOC105334949	XM_011438582.3	XP_011436884.2	zf-C2H2	C2H2
LOC105334949	XM_011438583.3	XP_011436885.2	zf-C2H2	C2H2
LOC105334949	XM_011438584.3	XP_011436886.2	zf-C2H2	C2H2
LOC105334949	XM_011438586.3	XP_011436888.2	zf-C2H2	C2H2
LOC105334949	XM_011438588.3	XP_011436890.2	zf-C2H2	C2H2
LOC105334949	XM_020070056.2	XP_019925615.2	zf-C2H2	C2H2
LOC105334949	XM_020070057.2	XP_019925616.2	zf-C2H2	C2H2
LOC105334949	XM_034444867.1	XP_034300758.1	zf-C2H2	C2H2
LOC105334949	XM_034444868.1	XP_034300759.1	zf-C2H2	C2H2
LOC105334949	XM_034444870.1	XP_034300761.1	zf-C2H2	C2H2
LOC105335096	XM_011438792.3	XP_011437094.1	BTB	BTB
LOC105335096	XM_034457236.1	XP_034313127.1	BTB	BTB
LOC105335106	XM_011438825.3	XP_011437127.2	zf-C2H2	C2H2
LOC105335106	XM_011438826.3	XP_011437128.2	zf-C2H2	C2H2
LOC105335106	XM_011438827.3	XP_011437129.2	zf-C2H2	C2H2
LOC105335106	XM_011438829.3	XP_011437131.2	zf-C2H2	C2H2
LOC105335106	XM_011438830.3	XP_011437132.2	zf-C2H2	C2H2
LOC105335106	XM_034457385.1	XP_034313276.1	zf-C2H2	C2H2
LOC105335191	XM_034465389.1	XP_034321280.1	Thyroid_Hormone_Receptor-like	THR-like
LOC105335191	XM_034465390.1	XP_034321281.1	Thyroid_Hormone_Receptor-like	THR-like
LOC105335191	XM_034465391.1	XP_034321282.1	Thyroid_Hormone_Receptor-like	THR-like
LOC105335191	XM_034465392.1	XP_034321283.1	Thyroid_Hormone_Receptor-like	THR-like
LOC105335191	XM_034465393.1	XP_034321284.1	Thyroid_Hormone_Receptor-like	THR-like
LOC105335197	XM_020070164.2	XP_019925723.2	zf-C2H2	C2H2
LOC105335241	XM_034448321.1	XP_034304212.1	Homeodomain	Homeodomain
LOC105335274	XM_011439089.3	XP_011437391.2	Homeodomain	Homeodomain
LOC105335324	XM_034477416.1	XP_034333307.1	BTB	BTB
LOC105335324	XM_034477417.1	XP_034333308.1	BTB	BTB
LOC105335324	XM_034477419.1	XP_034333310.1	BTB	BTB
LOC105335324	XM_034477420.1	XP_034333311.1	BTB	BTB
LOC105335326	XM_034453991.1	XP_034309882.1	STAT_bind	STAT
LOC105335326	XM_034453996.1	XP_034309887.1	STAT_bind	STAT
LOC105335326	XM_034454005.1	XP_034309896.1	STAT_bind	STAT
LOC105335326	XM_034454012.1	XP_034309903.1	STAT_bind	STAT
LOC105335326	XM_034454016.1	XP_034309907.1	STAT_bind	STAT
LOC105335420	XM_011439268.3	XP_011437570.2	HLH	bHLH
LOC105335423	XM_011439271.2	XP_011437573.1	HLH	bHLH
LOC105335446	XM_034448641.1	XP_034304532.1	Myb_DNA-binding	MYB
LOC105335514	XM_011439424.3	XP_011437726.2	Homeodomain	Homeodomain
LOC105335527	XM_034458742.1	XP_034314633.1	MH1	MH1
LOC105335613	XM_011439588.3	XP_011437890.1	Homeodomain	Homeodomain
LOC105335639	XM_011439620.3	XP_011437922.3	ARID	ARID
LOC105335641	XM_034450192.1	XP_034306083.1	THAP	THAP
LOC105335652	XM_011439643.3	XP_011437945.1	GATA	GATA
LOC105335652	XM_011439644.3	XP_011437946.1	GATA	GATA
LOC105335671	XM_034472081.1	XP_034327972.1	zf-C2H2	C2H2
LOC105335671	XM_034472082.1	XP_034327973.1	zf-C2H2	C2H2
LOC105335688	XM_011439719.3	XP_011438021.2	zf-C2H2	C2H2
LOC105335688	XM_011439720.3	XP_011438022.2	zf-C2H2	C2H2
LOC105335689	XM_011439721.3	XP_011438023.2	zf-C2H2	C2H2
LOC105335746	XM_011439812.3	XP_011438114.2	Retinoid_X_Receptor-like	RXR-like
LOC105335746	XM_034449189.1	XP_034305080.1	Retinoid_X_Receptor-like	RXR-like
LOC105335746	XM_034449190.1	XP_034305081.1	Retinoid_X_Receptor-like	RXR-like
LOC105335746	XM_034449191.1	XP_034305082.1	Retinoid_X_Receptor-like	RXR-like
LOC105335746	XM_034449192.1	XP_034305083.1	Retinoid_X_Receptor-like	RXR-like
LOC105335866	XM_034445071.1	XP_034300962.1	BTB	BTB
LOC105335926	XM_011440072.3	XP_011438374.2	BTB	BTB
LOC105335934	XM_034479218.1	XP_034335109.1	Tub	Tub
LOC105335934	XM_034479219.1	XP_034335110.1	Tub	Tub
LOC105335934	XM_034479220.1	XP_034335111.1	Tub	Tub
LOC105335934	XM_034479221.1	XP_034335112.1	Tub	Tub
LOC105335934	XM_034479222.1	XP_034335113.1	Tub	Tub
LOC105335934	XM_034479223.1	XP_034335114.1	Tub	Tub
LOC105335934	XM_034479224.1	XP_034335115.1	Tub	Tub
LOC105335934	XM_034479225.1	XP_034335116.1	Tub	Tub
LOC105335934	XM_034479226.1	XP_034335117.1	Tub	Tub
LOC105335972	XM_034453782.1	XP_034309673.1	TRAM_LAG1_CLN8	TLC
LOC105335990	XM_034473480.1	XP_034329371.1	BTB	BTB
LOC105335997	XM_011440152.3	XP_011438454.1	Homeodomain	Homeodomain
LOC105336026	XM_011440187.3	XP_011438489.2	zf-C2H2	C2H2
LOC105336026	XM_011440189.3	XP_011438491.2	zf-C2H2	C2H2
LOC105336026	XM_011440190.3	XP_011438492.2	zf-C2H2	C2H2
LOC105336026	XM_011440191.3	XP_011438493.2	zf-C2H2	C2H2
LOC105336026	XM_011440192.3	XP_011438494.2	zf-C2H2	C2H2
LOC105336026	XM_011440193.3	XP_011438495.2	zf-C2H2	C2H2
LOC105336026	XM_011440194.3	XP_011438496.2	zf-C2H2	C2H2
LOC105336043	XM_011440215.3	XP_011438517.2	zf-C2H2	C2H2
LOC105336095	XM_011440279.3	XP_011438581.1	Retinoid_X_Receptor-like	RXR-like
LOC105336096	XM_011440281.3	XP_011438583.2	Retinoid_X_Receptor-like	RXR-like
LOC105336167	XM_011440365.3	XP_011438667.2	BTB	BTB
LOC105336167	XM_011440367.3	XP_011438669.2	BTB	BTB
LOC105336167	XM_011440370.3	XP_011438672.2	BTB	BTB
LOC105336167	XM_011440372.3	XP_011438674.2	BTB	BTB
LOC105336167	XM_011440374.3	XP_011438676.2	BTB	BTB
LOC105336167	XM_011440375.3	XP_011438677.2	BTB	BTB
LOC105336167	XM_011440377.3	XP_011438679.2	BTB	BTB
LOC105336167	XM_011440378.3	XP_011438680.2	BTB	BTB
LOC105336167	XM_011440379.3	XP_011438681.2	BTB	BTB
LOC105336167	XM_011440380.3	XP_011438682.2	BTB	BTB
LOC105336167	XM_011440381.3	XP_011438683.2	BTB	BTB
LOC105336167	XM_011440382.3	XP_011438684.2	BTB	BTB
LOC105336167	XM_011440383.3	XP_011438685.2	BTB	BTB
LOC105336167	XM_011440384.3	XP_011438686.2	BTB	BTB
LOC105336167	XM_011440385.3	XP_011438687.2	BTB	BTB
LOC105336167	XM_020070578.2	XP_019926137.2	BTB	BTB
LOC105336167	XM_020070580.2	XP_019926139.2	BTB	BTB
LOC105336167	XM_034460041.1	XP_034315932.1	BTB	BTB
LOC105336167	XM_034460048.1	XP_034315939.1	BTB	BTB
LOC105336167	XM_034460085.1	XP_034315976.1	BTB	BTB
LOC105336193	XM_011440417.3	XP_011438719.1	Steroidogenic_Factor-like	SF-like
LOC105336193	XM_011440418.3	XP_011438720.1	Steroidogenic_Factor-like	SF-like
LOC105336193	XM_011440419.3	XP_011438721.1	Steroidogenic_Factor-like	SF-like
LOC105336193	XM_011440420.3	XP_011438722.2	Steroidogenic_Factor-like	SF-like
LOC105336193	XM_034444535.1	XP_034300426.1	Steroidogenic_Factor-like	SF-like
LOC105336233	XM_011440460.3	XP_011438762.2	T-box	T-box
LOC105336245	XM_011440481.3	XP_011438783.3	T-box	T-box
LOC105336245	XM_020070605.2	XP_019926164.2	T-box	T-box
LOC105336245	XM_034482065.1	XP_034337956.1	T-box	T-box
LOC105336394	XM_034463339.1	XP_034319230.1	THAP	THAP
LOC105336419	XM_011437704.3	XP_011436006.1	Thyroid_Hormone_Receptor-like	THR-like
LOC105336419	XM_034474405.1	XP_034330296.1	Thyroid_Hormone_Receptor-like	THR-like
LOC105336419	XM_034474406.1	XP_034330297.1	Thyroid_Hormone_Receptor-like	THR-like
LOC105336419	XM_034474407.1	XP_034330298.1	Thyroid_Hormone_Receptor-like	THR-like
LOC105336419	XM_034474408.1	XP_034330299.1	Thyroid_Hormone_Receptor-like	THR-like
LOC105336419	XM_034474409.1	XP_034330300.1	Thyroid_Hormone_Receptor-like	THR-like
LOC105336419	XM_034474410.1	XP_034330301.1	Thyroid_Hormone_Receptor-like	THR-like
LOC105336419	XM_034474411.1	XP_034330302.1	Thyroid_Hormone_Receptor-like	THR-like
LOC105336419	XM_034474412.1	XP_034330303.1	Thyroid_Hormone_Receptor-like	THR-like
LOC105336419	XM_034474413.1	XP_034330304.1	Thyroid_Hormone_Receptor-like	THR-like
LOC105336419	XM_034474414.1	XP_034330305.1	Thyroid_Hormone_Receptor-like	THR-like
LOC105336419	XM_034474415.1	XP_034330306.1	Thyroid_Hormone_Receptor-like	THR-like
LOC105336468	XM_011440790.3	XP_011439092.1	TF_bZIP	bZIP
LOC105336575	XM_011440938.3	XP_011439240.2	zf-C2H2	C2H2
LOC105336575	XM_011440939.3	XP_011439241.2	zf-C2H2	C2H2
LOC105336575	XM_034458230.1	XP_034314121.1	zf-C2H2	C2H2
LOC105336575	XM_034458279.1	XP_034314170.1	zf-C2H2	C2H2
LOC105336631	NM_001305299.1	NP_001292228.1	HLH	bHLH
LOC105336631	XM_011441022.3	XP_011439324.1	HLH	bHLH
LOC105336666	XM_011441087.3	XP_011439389.1	Forkhead	Forkhead
LOC105336742	XM_011441174.3	XP_011439476.2	IRF	IRF
LOC105336742	XM_011441175.3	XP_011439477.2	IRF	IRF
LOC105336742	XM_034463613.1	XP_034319504.1	IRF	IRF
LOC105336742	XM_034463614.1	XP_034319505.1	IRF	IRF
LOC105336742	XM_034463616.1	XP_034319507.1	IRF	IRF
LOC105336755	XM_011441190.3	XP_011439492.2	HLH	bHLH
LOC105336755	XM_011441191.3	XP_011439493.2	HLH	bHLH
LOC105336795	XM_011441260.3	XP_011439562.1	Homeodomain	Homeodomain
LOC105336827	XM_011441286.3	XP_011439588.1	BTB	BTB
LOC105336827	XM_011441287.3	XP_011439589.1	BTB	BTB
LOC105336827	XM_034469363.1	XP_034325254.1	BTB	BTB
LOC105336839	XM_011441313.3	XP_011439615.2	zf-CCCH	CCCH
LOC105336841	XM_011441316.3	XP_011439618.2	zf-C2H2	C2H2
LOC105336841	XM_011441317.3	XP_011439619.2	zf-C2H2	C2H2
LOC105336841	XM_034469354.1	XP_034325245.1	zf-C2H2	C2H2
LOC105336942	XM_011441450.3	XP_011439752.1	Runt	Runt
LOC105336942	XM_020070906.2	XP_019926465.1	Runt	Runt
LOC105336942	XM_020070907.2	XP_019926466.1	Runt	Runt
LOC105336956	XM_011441469.3	XP_011439771.2	Thyroid_Hormone_Receptor-like	THR-like
LOC105336956	XM_011441470.3	XP_011439772.2	Thyroid_Hormone_Receptor-like	THR-like
LOC105337007	XM_011441545.3	XP_011439847.1	TF_bZIP	bZIP
LOC105337007	XM_011441546.3	XP_011439848.1	TF_bZIP	bZIP
LOC105337011	XM_011441565.3	XP_011439867.2	TF_bZIP	bZIP
LOC105337011	XM_011441566.3	XP_011439868.1	TF_bZIP	bZIP
LOC105337011	XM_011441567.3	XP_011439869.1	TF_bZIP	bZIP
LOC105337011	XM_011441568.3	XP_011439870.1	TF_bZIP	bZIP
LOC105337012	XM_011441569.3	XP_011439871.2	TF_bZIP	bZIP
LOC105337015	XM_011441570.3	XP_011439872.2	TF_bZIP	bZIP
LOC105337016	XM_011441571.3	XP_011439873.3	TF_bZIP	bZIP
LOC105337016	XM_034467548.1	XP_034323439.1	TF_bZIP	bZIP
LOC105337016	XM_034467549.1	XP_034323440.1	TF_bZIP	bZIP
LOC105337047	XM_011441604.3	XP_011439906.2	SNF2-rel_dom	SNF2
LOC105337093	XM_011441664.3	XP_011439966.3	HLH	bHLH
LOC105337306	XM_011441980.3	XP_011440282.3	Myb_DNA-binding	MYB
LOC105337311	XM_011441988.3	XP_011440290.2	BTB	BTB
LOC105337315	XM_011441996.3	XP_011440298.1	HLH	bHLH
LOC105337352	XM_011442038.2	XP_011440340.2	zf-H2C2_2	H2C2_2
LOC105337365	XM_011442057.3	XP_011440359.2	zf-C2H2	C2H2
LOC105337365	XM_011442059.3	XP_011440361.2	zf-C2H2	C2H2
LOC105337365	XM_011442060.3	XP_011440362.2	zf-C2H2	C2H2
LOC105337365	XM_011442061.3	XP_011440363.2	zf-C2H2	C2H2
LOC105337365	XM_011442062.3	XP_011440364.2	zf-C2H2	C2H2
LOC105337365	XM_020071070.2	XP_019926629.2	zf-C2H2	C2H2
LOC105337369	XM_011442067.3	XP_011440369.1	BTD	CSL
LOC105337369	XM_011442068.3	XP_011440370.1	BTD	CSL
LOC105337369	XM_011442069.3	XP_011440371.1	BTD	CSL
LOC105337384	XM_011442091.3	XP_011440393.2	Homeodomain	Homeodomain
LOC105337416	XM_034478493.1	XP_034334384.1	Myb_DNA-binding	MYB
LOC105337464	XM_034466062.1	XP_034321953.1	Myb_DNA-binding	MYB
LOC105337504	XM_011442231.2	XP_011440533.2	zf-H2C2_2	H2C2_2
LOC105337504	XM_034449889.1	XP_034305780.1	zf-H2C2_2	H2C2_2
LOC105337552	XM_011442304.3	XP_011440606.2	zf-C2H2	C2H2
LOC105337590	XM_011442382.3	XP_011440684.1	Homeodomain	Homeodomain
LOC105337627	XM_034461074.1	XP_034316965.1	THAP	THAP
LOC105337629	XM_034467755.1	XP_034323646.1	THAP	THAP
LOC105337634	XM_034470141.1	XP_034326032.1	THAP	THAP
LOC105337716	XM_011442579.3	XP_011440881.2	TF_bZIP	bZIP
LOC105337716	XM_034468751.1	XP_034324642.1	TF_bZIP	bZIP
LOC105337747	XM_011442621.3	XP_011440923.2	ARID	ARID
LOC105337747	XM_011442630.3	XP_011440932.2	ARID	ARID
LOC105337812	XM_011442715.3	XP_011441017.1	Transcription_factor_COE	COE
LOC105337812	XM_034473193.1	XP_034329084.1	Transcription_factor_COE	COE
LOC105337838	XM_011442738.3	XP_011441040.2	MBD	MDB
LOC105337844	XM_011442747.3	XP_011441049.2	DM	DM
LOC105337844	XM_011442748.3	XP_011441050.2	DM	DM
LOC105337870	XM_020071297.2	XP_019926856.2	Homeodomain	Homeodomain
LOC105337870	XM_020071298.2	XP_019926857.2	Homeodomain	Homeodomain
LOC105337870	XM_034469381.1	XP_034325272.1	Homeodomain	Homeodomain
LOC105337870	XM_034469382.1	XP_034325273.1	Homeodomain	Homeodomain
LOC105337870	XM_034469383.1	XP_034325274.1	Homeodomain	Homeodomain
LOC105337870	XM_034469384.1	XP_034325275.1	Homeodomain	Homeodomain
LOC105337870	XM_034469385.1	XP_034325276.1	Homeodomain	Homeodomain
LOC105337870	XM_034469386.1	XP_034325277.1	Homeodomain	Homeodomain
LOC105337881	XM_011442812.3	XP_011441114.2	Homeodomain	Homeodomain
LOC105337948	XM_011442897.3	XP_011441199.2	HLH	bHLH
LOC105337984	XM_011442942.3	XP_011441244.1	MH1	MH1
LOC105337984	XM_011442943.3	XP_011441245.1	MH1	MH1
LOC105337984	XM_034465869.1	XP_034321760.1	MH1	MH1
LOC105337987	XM_011442982.3	XP_011441284.2	BTB	BTB
LOC105338015	XM_034465934.1	XP_034321825.1	BTB	BTB
LOC105338027	XM_011442996.3	XP_011441298.1	Forkhead	Forkhead
LOC105338033	XM_034465930.1	XP_034321821.1	BTB	BTB
LOC105338079	XM_011443054.3	XP_011441356.3	BTB	BTB
LOC105338218	XM_011443221.3	XP_011441523.2	zf-H2C2_2	H2C2_2
LOC105338241	XM_034464599.1	XP_034320490.1	zf-H2C2_2	H2C2_2
LOC105338241	XM_034464600.1	XP_034320491.1	zf-H2C2_2	H2C2_2
LOC105338251	XM_011443268.3	XP_011441570.1	Homeodomain	Homeodomain
LOC105338251	XM_011443269.2	XP_011441571.1	Homeodomain	Homeodomain
LOC105338251	XM_011443270.3	XP_011441572.1	Homeodomain	Homeodomain
LOC105338251	XM_034467662.1	XP_034323553.1	Homeodomain	Homeodomain
LOC105338251	XM_034467671.1	XP_034323562.1	Homeodomain	Homeodomain
LOC105338251	XM_034467678.1	XP_034323569.1	Homeodomain	Homeodomain
LOC105338270	XM_011443294.3	XP_011441596.1	GATA	GATA
LOC105338270	XM_011443295.3	XP_011441597.1	GATA	GATA
LOC105338270	XM_011443296.3	XP_011441598.1	GATA	GATA
LOC105338270	XM_011443300.3	XP_011441602.1	GATA	GATA
LOC105338270	XM_034467935.1	XP_034323826.1	GATA	GATA
LOC105338270	XM_034467939.1	XP_034323830.1	GATA	GATA
LOC105338270	XM_034467945.1	XP_034323836.1	GATA	GATA
LOC105338270	XM_034467954.1	XP_034323845.1	GATA	GATA
LOC105338270	XM_034467961.1	XP_034323852.1	GATA	GATA
LOC105338270	XM_034467968.1	XP_034323859.1	GATA	GATA
LOC105338280	XM_011443322.3	XP_011441624.2	PC4	PC4
LOC105338280	XM_011443323.3	XP_011441625.2	PC4	PC4
LOC105338304	NM_001308905.1	NP_001295834.1	DM	DM
LOC105338309	XM_034481686.1	XP_034337577.1	BTB	BTB
LOC105338374	XM_011443461.3	XP_011441763.2	TRAM_LAG1_CLN8	TLC
LOC105338407	XM_011443517.3	XP_011441819.2	Pou	Pou
LOC105338435	XM_011443574.3	XP_011441876.2	Myb_DNA-binding	MYB
LOC105338435	XM_020071495.2	XP_019927054.2	Myb_DNA-binding	MYB
LOC105338561	XM_011443740.3	XP_011442042.2	zf-C2H2	C2H2
LOC105338577	XM_034456790.1	XP_034312681.1	zf-C2H2	C2H2
LOC105338603	XM_011443802.3	XP_011442104.3	zf-C2H2	C2H2
LOC105338603	XM_020071506.2	XP_019927065.2	zf-C2H2	C2H2
LOC105338626	XM_011443830.3	XP_011442132.2	zf-C2H2	C2H2
LOC105338679	XM_011443935.3	XP_011442237.1	T-box	T-box
LOC105338734	XM_034480225.1	XP_034336116.1	GATA	GATA
LOC105338741	XM_011443975.3	XP_011442277.1	BTB	BTB
LOC105338741	XM_020071616.2	XP_019927175.1	BTB	BTB
LOC105338759	XM_011444410.3	XP_011442712.2	zf-C2H2	C2H2
LOC105338826	XM_011444107.3	XP_011442409.2	THAP	THAP
LOC105338826	XM_020071645.2	XP_019927204.2	THAP	THAP
LOC105338826	XM_034449849.1	XP_034305740.1	THAP	THAP
LOC105338826	XM_034449850.1	XP_034305741.1	THAP	THAP
LOC105338826	XM_034449851.1	XP_034305742.1	THAP	THAP
LOC105338842	XM_011444125.3	XP_011442427.2	Miscellaneous	Miscellaneous
LOC105338898	XM_034482912.1	XP_034338803.1	CG-1	CG-1
LOC105338898	XM_034482913.1	XP_034338804.1	CG-1	CG-1
LOC105338898	XM_034482914.1	XP_034338805.1	CG-1	CG-1
LOC105338898	XM_034482915.1	XP_034338806.1	CG-1	CG-1
LOC105338898	XM_034482916.1	XP_034338807.1	CG-1	CG-1
LOC105338917	XM_011444228.3	XP_011442530.2	Homeodomain	Homeodomain
LOC105338993	XM_034445500.1	XP_034301391.1	BTB	BTB
LOC105338993	XM_034445501.1	XP_034301392.1	BTB	BTB
LOC105338993	XM_034445502.1	XP_034301393.1	BTB	BTB
LOC105338993	XM_034445503.1	XP_034301394.1	BTB	BTB
LOC105338993	XM_034445504.1	XP_034301395.1	BTB	BTB
LOC105338993	XM_034445505.1	XP_034301396.1	BTB	BTB
LOC105338993	XM_034445506.1	XP_034301397.1	BTB	BTB
LOC105338993	XM_034445507.1	XP_034301398.1	BTB	BTB
LOC105338993	XM_034445508.1	XP_034301399.1	BTB	BTB
LOC105338993	XM_034445510.1	XP_034301401.1	BTB	BTB
LOC105338997	XM_011444362.3	XP_011442664.2	zf-C2H2	C2H2
LOC105338997	XM_011444363.3	XP_011442665.2	zf-C2H2	C2H2
LOC105339017	XM_034445512.1	XP_034301403.1	Homeodomain	Homeodomain
LOC105339017	XM_034445513.1	XP_034301404.1	Homeodomain	Homeodomain
LOC105339144	XM_011444564.3	XP_011442866.2	HLH	bHLH
LOC105339211	XM_011444665.3	XP_011442967.2	zf-H2C2_2	H2C2_2
LOC105339244	XM_011444707.3	XP_011443009.1	Homeodomain	Homeodomain
LOC105339244	XM_020071785.2	XP_019927344.1	Homeodomain	Homeodomain
LOC105339277	XM_011444741.3	XP_011443043.2	Homeodomain	Homeodomain
LOC105339279	XM_011444745.3	XP_011443047.2	zf-C2H2	C2H2
LOC105339279	XM_020071797.2	XP_019927356.2	zf-C2H2	C2H2
LOC105339319	XM_011444809.3	XP_011443111.2	zf-C2H2	C2H2
LOC105339319	XM_011444810.3	XP_011443112.2	zf-C2H2	C2H2
LOC105339321	XM_011444813.3	XP_011443115.2	T-box	T-box
LOC105339321	XM_034471829.1	XP_034327720.1	T-box	T-box
LOC105339326	XM_011444818.3	XP_011443120.2	BTB	BTB
LOC105339336	XM_011444829.3	XP_011443131.2	HTH_psq	HTH
LOC105339352	XM_034473921.1	XP_034329812.1	zf-C2H2	C2H2
LOC105339353	XM_011444873.3	XP_011443175.2	zf-H2C2_2	H2C2_2
LOC105339354	XM_011444874.3	XP_011443176.2	zf-C2H2	C2H2
LOC105339357	XM_034473923.1	XP_034329814.1	RFX_DNA_binding	RFX
LOC105339425	XM_011444968.3	XP_011443270.2	Homeodomain	Homeodomain
LOC105339440	XM_020071868.2	XP_019927427.1	Thyroid_Hormone_Receptor-like	THR-like
LOC105339440	XM_034448282.1	XP_034304173.1	Thyroid_Hormone_Receptor-like	THR-like
LOC105339440	XM_034448283.1	XP_034304174.1	Thyroid_Hormone_Receptor-like	THR-like
LOC105339440	XM_034448284.1	XP_034304175.1	Thyroid_Hormone_Receptor-like	THR-like
LOC105339440	XM_034448285.1	XP_034304176.1	Thyroid_Hormone_Receptor-like	THR-like
LOC105339440	XM_034448286.1	XP_034304177.1	Thyroid_Hormone_Receptor-like	THR-like
LOC105339440	XM_034448287.1	XP_034304178.1	Thyroid_Hormone_Receptor-like	THR-like
LOC105339440	XM_034448288.1	XP_034304179.1	Thyroid_Hormone_Receptor-like	THR-like
LOC105339440	XM_034448290.1	XP_034304181.1	Thyroid_Hormone_Receptor-like	THR-like
LOC105339440	XM_034448291.1	XP_034304182.1	Thyroid_Hormone_Receptor-like	THR-like
LOC105339441	XM_011444998.3	XP_011443300.2	Thyroid_Hormone_Receptor-like	THR-like
LOC105339476	XM_011445047.3	XP_011443349.2	BTB	BTB
LOC105339476	XM_011445048.3	XP_011443350.2	BTB	BTB
LOC105339476	XM_011445049.3	XP_011443351.2	BTB	BTB
LOC105339476	XM_011445051.3	XP_011443353.2	BTB	BTB
LOC105339544	NM_001305337.1	NP_001292266.1	HLH	bHLH
LOC105339632	XM_011445258.3	XP_011443560.2	THAP	THAP
LOC105339652	XM_011445291.3	XP_011443593.2	BTB	BTB
LOC105339652	XM_011445292.3	XP_011443594.2	BTB	BTB
LOC105339652	XM_011445293.3	XP_011443595.2	BTB	BTB
LOC105339652	XM_011445294.3	XP_011443596.2	BTB	BTB
LOC105339653	XM_034444635.1	XP_034300526.1	BTB	BTB
LOC105339653	XM_034444636.1	XP_034300527.1	BTB	BTB
LOC105339662	XM_034477334.1	XP_034333225.1	T-box	T-box
LOC105339677	XM_020071949.2	XP_019927508.2	zf-C2HC	C2HC
LOC105339677	XM_020071951.2	XP_019927510.2	zf-C2HC	C2HC
LOC105339677	XM_020071953.2	XP_019927512.2	zf-C2HC	C2HC
LOC105339677	XM_020071954.2	XP_019927513.2	zf-C2HC	C2HC
LOC105339677	XM_020071955.2	XP_019927514.2	zf-C2HC	C2HC
LOC105339677	XM_020071956.2	XP_019927515.2	zf-C2HC	C2HC
LOC105339677	XM_020071957.2	XP_019927516.2	zf-C2HC	C2HC
LOC105339677	XM_020071958.2	XP_019927517.2	zf-C2HC	C2HC
LOC105339677	XM_020071959.2	XP_019927518.2	zf-C2HC	C2HC
LOC105339677	XM_020071960.2	XP_019927519.2	zf-C2HC	C2HC
LOC105339697	XM_011445367.3	XP_011443669.2	SNF2-rel_dom	SNF2
LOC105339740	XM_034477436.1	XP_034333327.1	Tub	Tub
LOC105339740	XM_034477437.1	XP_034333328.1	Tub	Tub
LOC105339740	XM_034477438.1	XP_034333329.1	Tub	Tub
LOC105339740	XM_034477439.1	XP_034333330.1	Tub	Tub
LOC105339740	XM_034477440.1	XP_034333331.1	Tub	Tub
LOC105339740	XM_034477441.1	XP_034333332.1	Tub	Tub
LOC105339740	XM_034477442.1	XP_034333333.1	Tub	Tub
LOC105339740	XM_034477443.1	XP_034333334.1	Tub	Tub
LOC105339740	XM_034477444.1	XP_034333335.1	Tub	Tub
LOC105339740	XM_034477445.1	XP_034333336.1	Tub	Tub
LOC105339778	XM_011445499.3	XP_011443801.2	zf-C2H2	C2H2
LOC105339778	XM_011445500.3	XP_011443802.2	zf-C2H2	C2H2
LOC105339784	XM_011445507.3	XP_011443809.2	Ets	ETS
LOC105339786	XM_011445508.3	XP_011443810.2	Ets	ETS
LOC105339786	XM_011445509.3	XP_011443811.2	Ets	ETS
LOC105339813	XM_034446069.1	XP_034301960.1	zf-C2H2	C2H2
LOC105339813	XM_034446070.1	XP_034301961.1	zf-C2H2	C2H2
LOC105339975	XM_020072098.2	XP_019927657.2	Forkhead	Forkhead
LOC105339975	XM_034475832.1	XP_034331723.1	Forkhead	Forkhead
LOC105339975	XM_034475837.1	XP_034331728.1	Forkhead	Forkhead
LOC105339993	XM_034475780.1	XP_034331671.1	SNF2-rel_dom	SNF2
LOC105340012	XM_034460065.1	XP_034315956.1	THAP	THAP
LOC105340012	XM_034460066.1	XP_034315957.1	THAP	THAP
LOC105340018	XM_011445847.3	XP_011444149.2	Homeodomain	Homeodomain
LOC105340021	XM_011445848.3	XP_011444150.1	Homeodomain	Homeodomain
LOC105340026	XM_011445854.3	XP_011444156.2	zf-C2H2	C2H2
LOC105340111	XM_011445969.3	XP_011444271.2	Myb_DNA-binding	MYB
LOC105340242	XM_011446201.3	XP_011444503.1	HLH	bHLH
LOC105340309	XM_011446272.3	XP_011444574.2	BTB	BTB
LOC105340322	XM_034457531.1	XP_034313422.1	zf-LITAF-like	LITAF-like
LOC105340322	XM_034457533.1	XP_034313424.1	zf-LITAF-like	LITAF-like
LOC105340322	XM_034457534.1	XP_034313425.1	zf-LITAF-like	LITAF-like
LOC105340322	XM_034457535.1	XP_034313426.1	zf-LITAF-like	LITAF-like
LOC105340322	XM_034457536.1	XP_034313427.1	zf-LITAF-like	LITAF-like
LOC105340322	XM_034457537.1	XP_034313428.1	zf-LITAF-like	LITAF-like
LOC105340323	XM_011446307.3	XP_011444609.1	zf-LITAF-like	LITAF-like
LOC105340323	XM_011446308.3	XP_011444610.1	zf-LITAF-like	LITAF-like
LOC105340323	XM_034457538.1	XP_034313429.1	zf-LITAF-like	LITAF-like
LOC105340323	XM_034457539.1	XP_034313430.1	zf-LITAF-like	LITAF-like
LOC105340324	XM_034457542.1	XP_034313433.1	zf-LITAF-like	LITAF-like
LOC105340325	XM_011446310.3	XP_011444612.2	zf-LITAF-like	LITAF-like
LOC105340326	XM_011446311.3	XP_011444613.2	zf-LITAF-like	LITAF-like
LOC105340328	XM_011446313.3	XP_011444615.1	zf-LITAF-like	LITAF-like
LOC105340329	XM_011446314.3	XP_011444616.2	zf-LITAF-like	LITAF-like
LOC105340330	XM_011446316.3	XP_011444618.2	PAX	PAX
LOC105340379	XM_011446399.3	XP_011444701.2	zf-C2H2	C2H2
LOC105340390	XM_011446415.3	XP_011444717.2	THAP	THAP
LOC105340395	XM_034471192.1	XP_034327083.1	THAP	THAP
LOC105340423	XM_011446493.3	XP_011444795.2	zf-C2H2	C2H2
LOC105340423	XM_011446664.3	XP_011444966.2	zf-C2H2	C2H2
LOC105340423	XM_011446736.3	XP_011445038.2	zf-C2H2	C2H2
LOC105340429	XM_011446462.3	XP_011444764.2	TF_bZIP	bZIP
LOC105340434	XM_011446475.3	XP_011444777.1	P53	P53
LOC105340434	XM_011446482.3	XP_011444784.1	P53	P53
LOC105340434	XM_011446489.3	XP_011444791.1	P53	P53
LOC105340434	XM_011446498.3	XP_011444800.1	P53	P53
LOC105340434	XM_011446506.3	XP_011444808.1	P53	P53
LOC105340434	XM_034482436.1	XP_034338327.1	P53	P53
LOC105340436	XM_011446474.2	XP_011444776.2	Forkhead	Forkhead
LOC105340487	XM_011446546.3	XP_011444848.2	Myb_DNA-binding	MYB
LOC105340517	NM_001308872.1	NP_001295801.1	HMG_box	HMG
LOC105340538	XM_011446649.3	XP_011444951.2	TF_bZIP	bZIP
LOC105340538	XM_011446651.3	XP_011444953.2	TF_bZIP	bZIP
LOC105340538	XM_034483344.1	XP_034339235.1	TF_bZIP	bZIP
LOC105340538	XM_034483345.1	XP_034339236.1	TF_bZIP	bZIP
LOC105340662	XM_034455353.1	XP_034311244.1	zf-C2H2	C2H2
LOC105340662	XM_034455355.1	XP_034311246.1	zf-C2H2	C2H2
LOC105340685	XM_034469790.1	XP_034325681.1	HLH	bHLH
LOC105340700	XM_034469798.1	XP_034325689.1	Homeodomain	Homeodomain
LOC105340701	XM_011446876.3	XP_011445178.2	Homeodomain	Homeodomain
LOC105340727	XM_011446901.3	XP_011445203.1	HMG_box	HMG
LOC105340741	XM_011446922.3	XP_011445224.3	GATA	GATA
LOC105340746	XM_011446932.3	XP_011445234.1	Forkhead	Forkhead
LOC105340746	XM_011446933.3	XP_011445235.1	Forkhead	Forkhead
LOC105340753	XM_011446946.2	XP_011445248.1	BTB	BTB
LOC105340753	XM_011446947.3	XP_011445249.1	BTB	BTB
LOC105340753	XM_011446948.2	XP_011445250.1	BTB	BTB
LOC105340757	XM_011446955.3	XP_011445257.2	zf-C2H2	C2H2
LOC105340757	XM_011446956.3	XP_011445258.2	zf-C2H2	C2H2
LOC105340757	XM_011446957.3	XP_011445259.2	zf-C2H2	C2H2
LOC105340757	XM_034447266.1	XP_034303157.1	zf-C2H2	C2H2
LOC105340757	XM_034447267.1	XP_034303158.1	zf-C2H2	C2H2
LOC105340793	XM_011447015.3	XP_011445317.1	Forkhead	Forkhead
LOC105340795	XM_020072411.2	XP_019927970.2	HMG_box	HMG
LOC105340795	XM_034471486.1	XP_034327377.1	HMG_box	HMG
LOC105340795	XM_034471487.1	XP_034327378.1	HMG_box	HMG
LOC105340839	XM_011447062.3	XP_011445364.2	Forkhead	Forkhead
LOC105340857	XM_034444343.1	XP_034300234.1	BTB	BTB
LOC105340865	XM_034444380.1	XP_034300271.1	zf-C2H2	C2H2
LOC105340880	XM_011447128.3	XP_011445430.2	DACH	DACH
LOC105340883	XM_011447131.3	XP_011445433.2	HLH	bHLH
LOC105340929	XM_011447204.3	XP_011445506.2	zf-H2C2_2	H2C2_2
LOC105340929	XM_011447205.3	XP_011445507.1	zf-H2C2_2	H2C2_2
LOC105340929	XM_011447206.3	XP_011445508.1	zf-H2C2_2	H2C2_2
LOC105340929	XM_011447207.3	XP_011445509.1	zf-H2C2_2	H2C2_2
LOC105340929	XM_011447209.3	XP_011445511.1	zf-H2C2_2	H2C2_2
LOC105340929	XM_034445985.1	XP_034301876.1	zf-H2C2_2	H2C2_2
LOC105340929	XM_034445987.1	XP_034301878.1	zf-H2C2_2	H2C2_2
LOC105340929	XM_034445988.1	XP_034301879.1	zf-H2C2_2	H2C2_2
LOC105340994	XM_011447268.3	XP_011445570.2	BTB	BTB
LOC105340994	XM_020072470.2	XP_019928029.2	BTB	BTB
LOC105341016	XM_011447294.3	XP_011445596.1	Homeodomain	Homeodomain
LOC105341052	XM_011447343.3	XP_011445645.2	zf-H2C2_2	H2C2_2
LOC105341052	XM_034443061.1	XP_034298952.1	zf-H2C2_2	H2C2_2
LOC105341052	XM_034443062.1	XP_034298953.1	zf-H2C2_2	H2C2_2
LOC105341052	XM_034443063.1	XP_034298954.1	zf-H2C2_2	H2C2_2
LOC105341052	XM_034443064.1	XP_034298955.1	zf-H2C2_2	H2C2_2
LOC105341052	XM_034443065.1	XP_034298956.1	zf-H2C2_2	H2C2_2
LOC105341096	XM_011447407.3	XP_011445709.3	Thyroid_Hormone_Receptor-like	THR-like
LOC105341096	XM_011447410.2	XP_011445712.2	Thyroid_Hormone_Receptor-like	THR-like
LOC105341096	XM_011447411.3	XP_011445713.2	Thyroid_Hormone_Receptor-like	THR-like
LOC105341096	XM_011447413.3	XP_011445715.2	Thyroid_Hormone_Receptor-like	THR-like
LOC105341096	XM_011447414.3	XP_011445716.2	Thyroid_Hormone_Receptor-like	THR-like
LOC105341096	XM_011447416.3	XP_011445718.2	Thyroid_Hormone_Receptor-like	THR-like
LOC105341096	XM_011447417.3	XP_011445719.2	Thyroid_Hormone_Receptor-like	THR-like
LOC105341096	XM_011447419.3	XP_011445721.2	Thyroid_Hormone_Receptor-like	THR-like
LOC105341096	XM_034456862.1	XP_034312753.1	Thyroid_Hormone_Receptor-like	THR-like
LOC105341096	XM_034456864.1	XP_034312755.1	Thyroid_Hormone_Receptor-like	THR-like
LOC105341122	XM_020072491.2	XP_019928050.2	Homeodomain	Homeodomain
LOC105341132	XM_011447886.3	XP_011446188.1	BTB	BTB
LOC105341132	XM_011448659.3	XP_011446961.1	BTB	BTB
LOC105341132	XM_011449415.3	XP_011447717.1	BTB	BTB
LOC105341132	XM_020073559.2	XP_019929118.1	BTB	BTB
LOC105341165	XM_011447529.3	XP_011445831.1	Homeodomain	Homeodomain
LOC105341267	XM_034459168.1	XP_034315059.1	BTB	BTB
LOC105341295	XM_034470985.1	XP_034326876.1	zf-BED	BED
LOC105341333	XM_011447815.3	XP_011446117.1	Homeodomain	Homeodomain
LOC105341333	XM_011447824.3	XP_011446126.1	Homeodomain	Homeodomain
LOC105341333	XM_034470782.1	XP_034326673.1	Homeodomain	Homeodomain
LOC105341339	XM_034467709.1	XP_034323600.1	TF_bZIP	bZIP
LOC105341342	XM_011447827.3	XP_011446129.2	zf-C2H2	C2H2
LOC105341342	XM_020072589.2	XP_019928148.2	zf-C2H2	C2H2
LOC105341352	XM_034467726.1	XP_034323617.1	SRF-TF	SRF
LOC105341355	XM_011447859.3	XP_011446161.1	Homeodomain	Homeodomain
LOC105341355	XM_011447860.3	XP_011446162.1	Homeodomain	Homeodomain
LOC105341355	XM_011447861.3	XP_011446163.1	Homeodomain	Homeodomain
LOC105341355	XM_011447862.3	XP_011446164.1	Homeodomain	Homeodomain
LOC105341356	XM_011447863.3	XP_011446165.1	Homeodomain	Homeodomain
LOC105341411	XM_011447943.3	XP_011446245.2	CBFB_NFYA	NF-YA
LOC105341411	XM_034472060.1	XP_034327951.1	CBFB_NFYA	NF-YA
LOC105341411	XM_034472066.1	XP_034327957.1	CBFB_NFYA	NF-YA
LOC105341411	XM_034472073.1	XP_034327964.1	CBFB_NFYA	NF-YA
LOC105341454	XM_011448002.3	XP_011446304.2	Homeodomain	Homeodomain
LOC105341454	XM_034457981.1	XP_034313872.1	Homeodomain	Homeodomain
LOC105341455	XM_011448004.3	XP_011446306.1	HLH	bHLH
LOC105341470	XM_034457988.1	XP_034313879.1	TF_bZIP	bZIP
LOC105341474	XM_011448026.3	XP_011446328.2	Forkhead	Forkhead
LOC105341528	XM_034480005.1	XP_034335896.1	zf-C2H2	C2H2
LOC105341544	XM_011448119.3	XP_011446421.1	CUT	CUT
LOC105341544	XM_011448120.3	XP_011446422.1	CUT	CUT
LOC105341544	XM_011448121.3	XP_011446423.1	CUT	CUT
LOC105341544	XM_011448122.3	XP_011446424.1	CUT	CUT
LOC105341544	XM_011448124.3	XP_011446426.1	CUT	CUT
LOC105341544	XM_020072643.2	XP_019928202.1	CUT	CUT
LOC105341625	XM_011448240.3	XP_011446542.2	zf-C2H2	C2H2
LOC105341654	XM_034458063.1	XP_034313954.1	TF_bZIP	bZIP
LOC105341656	XM_011448285.3	XP_011446587.2	HMG_box	HMG
LOC105341656	XM_034446853.1	XP_034302744.1	HMG_box	HMG
LOC105341659	XM_011448290.3	XP_011446592.2	HMG_box	HMG
LOC105341659	XM_011448291.3	XP_011446593.2	HMG_box	HMG
LOC105341714	XM_011448382.3	XP_011446684.2	BTB	BTB
LOC105341723	XM_011448403.3	XP_011446705.1	HLH	bHLH
LOC105341726	XM_011448405.3	XP_011446707.2	T-box	T-box
LOC105341727	XM_011448406.3	XP_011446708.2	T-box	T-box
LOC105341775	XM_034467962.1	XP_034323853.1	TF_bZIP	bZIP
LOC105341775	XM_034467963.1	XP_034323854.1	TF_bZIP	bZIP
LOC105341775	XM_034467964.1	XP_034323855.1	TF_bZIP	bZIP
LOC105341775	XM_034467965.1	XP_034323856.1	TF_bZIP	bZIP
LOC105341775	XM_034467966.1	XP_034323857.1	TF_bZIP	bZIP
LOC105341775	XM_034467967.1	XP_034323858.1	TF_bZIP	bZIP
LOC105341777	XM_011448482.3	XP_011446784.1	TF_bZIP	bZIP
LOC105341836	XM_011448577.3	XP_011446879.2	zf-BED	BED
LOC105341879	XM_011448634.3	XP_011446936.2	zf-H2C2_2	H2C2_2
LOC105341879	XM_011448635.3	XP_011446937.2	zf-H2C2_2	H2C2_2
LOC105341879	XM_034470802.1	XP_034326693.1	zf-H2C2_2	H2C2_2
LOC105341879	XM_034470808.1	XP_034326699.1	zf-H2C2_2	H2C2_2
LOC105341900	XM_011448657.3	XP_011446959.2	Thyroid_Hormone_Receptor-like	THR-like
LOC105341900	XM_011448661.3	XP_011446963.2	Thyroid_Hormone_Receptor-like	THR-like
LOC105341900	XM_011448662.3	XP_011446964.2	Thyroid_Hormone_Receptor-like	THR-like
LOC105341900	XM_011448663.3	XP_011446965.2	Thyroid_Hormone_Receptor-like	THR-like
LOC105341900	XM_011448664.3	XP_011446966.2	Thyroid_Hormone_Receptor-like	THR-like
LOC105341900	XM_020072794.2	XP_019928353.2	Thyroid_Hormone_Receptor-like	THR-like
LOC105341900	XM_034451028.1	XP_034306919.1	Thyroid_Hormone_Receptor-like	THR-like
LOC105341900	XM_034451030.1	XP_034306921.1	Thyroid_Hormone_Receptor-like	THR-like
LOC105341900	XM_034451031.1	XP_034306922.1	Thyroid_Hormone_Receptor-like	THR-like
LOC105341965	XM_034446261.1	XP_034302152.1	Ets	ETS
LOC105341965	XM_034446262.1	XP_034302153.1	Ets	ETS
LOC105342013	XM_011448793.3	XP_011447095.2	zf-H2C2_2	H2C2_2
LOC105342013	XM_020072873.2	XP_019928432.2	zf-H2C2_2	H2C2_2
LOC105342044	XM_011448831.3	XP_011447133.1	Homeodomain	Homeodomain
LOC105342084	XM_020072884.2	XP_019928443.2	THAP	THAP
LOC105342099	XM_011448954.3	XP_011447256.2	Homeodomain	Homeodomain
LOC105342153	XM_034448031.1	XP_034303922.1	HMG_box	HMG
LOC105342153	XM_034448032.1	XP_034303923.1	HMG_box	HMG
LOC105342153	XM_034448033.1	XP_034303924.1	HMG_box	HMG
LOC105342153	XM_034448034.1	XP_034303925.1	HMG_box	HMG
LOC105342153	XM_034448035.1	XP_034303926.1	HMG_box	HMG
LOC105342153	XM_034448036.1	XP_034303927.1	HMG_box	HMG
LOC105342153	XM_034448037.1	XP_034303928.1	HMG_box	HMG
LOC105342172	XM_034462571.1	XP_034318462.1	Myb_DNA-binding	MYB
LOC105342172	XM_034462572.1	XP_034318463.1	Myb_DNA-binding	MYB
LOC105342193	XM_034449008.1	XP_034304899.1	BTB	BTB
LOC105342193	XM_034449009.1	XP_034304900.1	BTB	BTB
LOC105342266	NM_001305301.1	NP_001292230.1	PLU-1	PLU-1
LOC105342266	XM_011449158.3	XP_011447460.2	PLU-1	PLU-1
LOC105342266	XM_011449159.3	XP_011447461.2	PLU-1	PLU-1
LOC105342266	XM_011449160.3	XP_011447462.2	PLU-1	PLU-1
LOC105342289	XM_011449189.3	XP_011447491.2	Ets	ETS
LOC105342289	XM_011449190.3	XP_011447492.2	Ets	ETS
LOC105342291	XM_034461441.1	XP_034317332.1	Ets	ETS
LOC105342312	XM_011449221.3	XP_011447523.2	E2F_TDP	E2F
LOC105342312	XM_011449222.3	XP_011447524.2	E2F_TDP	E2F
LOC105342338	XM_011449256.3	XP_011447558.2	HLH	bHLH
LOC105342338	XM_011449257.3	XP_011447559.2	HLH	bHLH
LOC105342338	XM_011449258.3	XP_011447560.2	HLH	bHLH
LOC105342342	XM_011449265.3	XP_011447567.2	Forkhead	Forkhead
LOC105342372	XM_011449300.3	XP_011447602.2	BTB	BTB
LOC105342385	XM_011449314.3	XP_011447616.1	Nrf1_DNA-bind	Nrf1
LOC105342385	XM_011449315.3	XP_011447617.1	Nrf1_DNA-bind	Nrf1
LOC105342385	XM_011449316.3	XP_011447618.1	Nrf1_DNA-bind	Nrf1
LOC105342391	XM_011449324.2	XP_011447626.2	ARID	ARID
LOC105342395	XM_034468954.1	XP_034324845.1	MOZ_SAS	MOZ_SAS
LOC105342401	XM_011449347.3	XP_011447649.2	SNF2-rel_dom	SNF2
LOC105342401	XM_011449349.3	XP_011447651.2	SNF2-rel_dom	SNF2
LOC105342412	XM_034449930.1	XP_034305821.1	Myb_DNA-binding	MYB
LOC105342412	XM_034449931.1	XP_034305822.1	Myb_DNA-binding	MYB
LOC105342459	XM_020073028.2	XP_019928587.2	zf-C2H2	C2H2
LOC105342459	XM_034481176.1	XP_034337067.1	zf-C2H2	C2H2
LOC105342459	XM_034481184.1	XP_034337075.1	zf-C2H2	C2H2
LOC105342477	XM_034481189.1	XP_034337080.1	SNF2-rel_dom	SNF2
LOC105342516	XM_020073058.2	XP_019928617.2	zf-C2H2	C2H2
LOC105342553	XM_011449543.3	XP_011447845.2	MBD	MDB
LOC105342572	XM_034449351.1	XP_034305242.1	BTB	BTB
LOC105342572	XM_034449352.1	XP_034305243.1	BTB	BTB
LOC105342682	XM_011449699.3	XP_011448001.2	BTB	BTB
LOC105342682	XM_020073100.2	XP_019928659.2	BTB	BTB
LOC105342682	XM_034469813.1	XP_034325704.1	BTB	BTB
LOC105342683	XM_011449700.3	XP_011448002.2	BTB	BTB
LOC105342683	XM_020073096.2	XP_019928655.2	BTB	BTB
LOC105342684	XM_020073094.2	XP_019928653.2	BTB	BTB
LOC105342684	XM_034469825.1	XP_034325716.1	BTB	BTB
LOC105342684	XM_034469831.1	XP_034325722.1	BTB	BTB
LOC105342684	XM_034469841.1	XP_034325732.1	BTB	BTB
LOC105342716	XM_011449772.3	XP_011448074.2	HMG_box	HMG
LOC105342731	XM_034483480.1	XP_034339371.1	Homeodomain	Homeodomain
LOC105342771	XM_034448417.1	XP_034304308.1	zf-H2C2_2	H2C2_2
LOC105342795	XM_011449850.3	XP_011448152.2	PAX	PAX
LOC105342797	XM_034462786.1	XP_034318677.1	THAP	THAP
LOC105342807	XM_011449861.3	XP_011448163.2	MH1	MH1
LOC105342808	XM_011449862.3	XP_011448164.2	BTB	BTB
LOC105342835	XM_011449890.3	XP_011448192.1	TF_bZIP	bZIP
LOC105342835	XM_011449898.3	XP_011448200.1	TF_bZIP	bZIP
LOC105342835	XM_011449904.3	XP_011448206.1	TF_bZIP	bZIP
LOC105342897	XM_011449992.3	XP_011448294.2	RFX_DNA_binding	RFX
LOC105342897	XM_011449993.3	XP_011448295.2	RFX_DNA_binding	RFX
LOC105342920	XM_011450047.3	XP_011448349.2	THAP	THAP
LOC105342997	XM_020073231.2	XP_019928790.2	zf-NF-X1	NF-X1
LOC105342997	XM_020073232.2	XP_019928791.2	zf-NF-X1	NF-X1
LOC105342997	XM_034453327.1	XP_034309218.1	zf-NF-X1	NF-X1
LOC105343016	XM_011450165.3	XP_011448467.1	Myb_DNA-binding	MYB
LOC105343016	XM_011450166.3	XP_011448468.1	Myb_DNA-binding	MYB
LOC105343016	XM_011450167.3	XP_011448469.1	Myb_DNA-binding	MYB
LOC105343016	XM_011450168.3	XP_011448470.1	Myb_DNA-binding	MYB
LOC105343016	XM_011450169.3	XP_011448471.1	Myb_DNA-binding	MYB
LOC105343016	XM_034469433.1	XP_034325324.1	Myb_DNA-binding	MYB
LOC105343043	XM_011450198.3	XP_011448500.2	HLH	bHLH
LOC105343043	XM_034476952.1	XP_034332843.1	HLH	bHLH
LOC105343085	XM_011450269.3	XP_011448571.2	BTB	BTB
LOC105343085	XM_011450270.3	XP_011448572.2	BTB	BTB
LOC105343095	XM_011450292.3	XP_011448594.2	Homeodomain	Homeodomain
LOC105343231	XM_011450504.3	XP_011448806.2	zf-C2H2	C2H2
LOC105343231	XM_011450505.3	XP_011448807.2	zf-C2H2	C2H2
LOC105343231	XM_020073329.2	XP_019928888.2	zf-C2H2	C2H2
LOC105343328	XM_011450646.3	XP_011448948.1	HLH	bHLH
LOC105343351	XM_011450670.3	XP_011448972.2	SNF2-rel_dom	SNF2
LOC105343351	XM_011450671.3	XP_011448973.2	SNF2-rel_dom	SNF2
LOC105343398	XM_034478144.1	XP_034334035.1	SNF2-rel_dom	SNF2
LOC105343398	XM_034478147.1	XP_034334038.1	SNF2-rel_dom	SNF2
LOC105343398	XM_034478152.1	XP_034334043.1	SNF2-rel_dom	SNF2
LOC105343398	XM_034478153.1	XP_034334044.1	SNF2-rel_dom	SNF2
LOC105343477	XM_011450873.3	XP_011449175.2	GCFC	GCFC
LOC105343477	XM_034482748.1	XP_034338639.1	GCFC	GCFC
LOC105343477	XM_034482749.1	XP_034338640.1	GCFC	GCFC
LOC105343497	XM_011450892.2	XP_011449194.2	HLH	bHLH
LOC105343583	XM_011450994.3	XP_011449296.2	E2F_TDP	E2F
LOC105343584	XM_011450995.3	XP_011449297.2	BTB	BTB
LOC105343584	XM_020073476.2	XP_019929035.2	BTB	BTB
LOC105343591	NM_001305324.1	NP_001292253.1	ARID	ARID
LOC105343591	XM_034479901.1	XP_034335792.1	ARID	ARID
LOC105343591	XM_034479902.1	XP_034335793.1	ARID	ARID
LOC105343605	XM_011451025.3	XP_011449327.1	SAND	SAND
LOC105343605	XM_011451026.3	XP_011449328.1	SAND	SAND
LOC105343608	XM_011451029.3	XP_011449331.2	zf-C2H2	C2H2
LOC105343610	XM_011451031.3	XP_011449333.3	zf-C2H2	C2H2
LOC105343665	XM_011451107.3	XP_011449409.2	THAP	THAP
LOC105343701	XM_020073509.2	XP_019929068.2	zf-C2H2	C2H2
LOC105343715	XM_034482686.1	XP_034338577.1	zf-C2H2	C2H2
LOC105343716	XM_011451185.3	XP_011449487.3	zf-H2C2_2	H2C2_2
LOC105343805	XM_011451289.3	XP_011449591.2	IRF	IRF
LOC105343806	XM_011451290.3	XP_011449592.2	IRF	IRF
LOC105343806	XM_011451291.3	XP_011449593.2	IRF	IRF
LOC105343806	XM_011451292.3	XP_011449594.2	IRF	IRF
LOC105343806	XM_034457258.1	XP_034313149.1	IRF	IRF
LOC105343885	XM_020073560.2	XP_019929119.1	Myb_DNA-binding	MYB
LOC105343963	XM_011451502.3	XP_011449804.1	TRAM_LAG1_CLN8	TLC
LOC105343987	XM_011451529.3	XP_011449831.2	HLH	bHLH
LOC105344004	XM_011451552.2	XP_011449854.2	HLH	bHLH
LOC105344026	XM_020073609.2	XP_019929168.2	THAP	THAP
LOC105344031	XM_011451604.3	XP_011449906.2	THAP	THAP
LOC105344042	XM_011451618.3	XP_011449920.2	Thyroid_Hormone_Receptor-like	THR-like
LOC105344095	XM_034480498.1	XP_034336389.1	zf-H2C2_2	H2C2_2
LOC105344095	XM_034480509.1	XP_034336400.1	zf-H2C2_2	H2C2_2
LOC105344111	XM_034446227.1	XP_034302118.1	HTH_psq	HTH
LOC105344123	XM_011451767.3	XP_011450069.2	BTB	BTB
LOC105344124	NM_001305328.1	NP_001292257.1	TF_bZIP	bZIP
LOC105344152	XM_011451805.3	XP_011450107.2	HMG_box	HMG
LOC105344199	XM_011451871.3	XP_011450173.1	TEA	TEA
LOC105344199	XM_011451872.3	XP_011450174.1	TEA	TEA
LOC105344199	XM_011451873.3	XP_011450175.1	TEA	TEA
LOC105344199	XM_011451874.3	XP_011450176.1	TEA	TEA
LOC105344199	XM_011451875.3	XP_011450177.1	TEA	TEA
LOC105344199	XM_011451876.3	XP_011450178.1	TEA	TEA
LOC105344199	XM_011451877.3	XP_011450179.1	TEA	TEA
LOC105344199	XM_020073668.2	XP_019929227.1	TEA	TEA
LOC105344217	XM_034480016.1	XP_034335907.1	SNF2-rel_dom	SNF2
LOC105344217	XM_034480017.1	XP_034335908.1	SNF2-rel_dom	SNF2
LOC105344217	XM_034480018.1	XP_034335909.1	SNF2-rel_dom	SNF2
LOC105344217	XM_034480019.1	XP_034335910.1	SNF2-rel_dom	SNF2
LOC105344217	XM_034480020.1	XP_034335911.1	SNF2-rel_dom	SNF2
LOC105344217	XM_034480021.1	XP_034335912.1	SNF2-rel_dom	SNF2
LOC105344217	XM_034480022.1	XP_034335913.1	SNF2-rel_dom	SNF2
LOC105344217	XM_034480023.1	XP_034335914.1	SNF2-rel_dom	SNF2
LOC105344263	XM_011451999.3	XP_011450301.2	BTB	BTB
LOC105344263	XM_011452001.3	XP_011450303.2	BTB	BTB
LOC105344279	XM_034471971.1	XP_034327862.1	zf-H2C2_2	H2C2_2
LOC105344279	XM_034471972.1	XP_034327863.1	zf-H2C2_2	H2C2_2
LOC105344279	XM_034471973.1	XP_034327864.1	zf-H2C2_2	H2C2_2
LOC105344310	XM_011452062.3	XP_011450364.1	Homeodomain	Homeodomain
LOC105344336	XM_034467874.1	XP_034323765.1	BTB	BTB
LOC105344411	XM_011452192.3	XP_011450494.2	HLH	bHLH
LOC105344411	XM_034467591.1	XP_034323482.1	HLH	bHLH
LOC105344465	XM_011452247.3	XP_011450549.2	BTB	BTB
LOC105344483	XM_011452264.3	XP_011450566.2	HLH	bHLH
LOC105344607	XM_034454454.1	XP_034310345.1	THAP	THAP
LOC105344607	XM_034454457.1	XP_034310348.1	THAP	THAP
LOC105344620	XM_011452425.3	XP_011450727.1	zf-H2C2_2	H2C2_2
LOC105344620	XM_011452426.3	XP_011450728.1	zf-H2C2_2	H2C2_2
LOC105344620	XM_011452427.3	XP_011450729.1	zf-H2C2_2	H2C2_2
LOC105344620	XM_011452428.3	XP_011450730.1	zf-H2C2_2	H2C2_2
LOC105344620	XM_011452429.3	XP_011450731.1	zf-H2C2_2	H2C2_2
LOC105344620	XM_034468896.1	XP_034324787.1	zf-H2C2_2	H2C2_2
LOC105344627	XM_034468997.1	XP_034324888.1	zf-LITAF-like	LITAF-like
LOC105344659	XM_034469265.1	XP_034325156.1	zf-H2C2_2	H2C2_2
LOC105344680	XM_034463873.1	XP_034319764.1	THAP	THAP
LOC105344692	XM_011452531.3	XP_011450833.2	zf-C2H2	C2H2
LOC105344725	XM_011452585.3	XP_011450887.2	BTB	BTB
LOC105344725	XM_011452588.3	XP_011450890.2	BTB	BTB
LOC105344725	XM_034481168.1	XP_034337059.1	BTB	BTB
LOC105344727	XM_034443303.1	XP_034299194.1	RFX_DNA_binding	RFX
LOC105344816	XM_011452705.3	XP_011451007.2	HLH	bHLH
LOC105344896	XM_034475236.1	XP_034331127.1	THAP	THAP
LOC105344970	XM_020073998.2	XP_019929557.1	Homeodomain	Homeodomain
LOC105344988	XM_011452942.3	XP_011451244.1	Retinoid_X_Receptor-like	RXR-like
LOC105344988	XM_011452943.3	XP_011451245.1	Retinoid_X_Receptor-like	RXR-like
LOC105344988	XM_011452944.3	XP_011451246.1	Retinoid_X_Receptor-like	RXR-like
LOC105344988	XM_034481802.1	XP_034337693.1	Retinoid_X_Receptor-like	RXR-like
LOC105344988	XM_034481803.1	XP_034337694.1	Retinoid_X_Receptor-like	RXR-like
LOC105344988	XM_034481804.1	XP_034337695.1	Retinoid_X_Receptor-like	RXR-like
LOC105345032	XM_011453015.3	XP_011451317.2	BTB	BTB
LOC105345032	XM_011453014.3	XP_011451316.2	Ets	ETS
LOC105345032	XM_034462150.1	XP_034318041.1	Ets	ETS
LOC105345047	XM_034446272.1	XP_034302163.1	HLH	bHLH
LOC105345056	XM_034455429.1	XP_034311320.1	GTF2I	GTF2I
LOC105345056	XM_034455430.1	XP_034311321.1	GTF2I	GTF2I
LOC105345056	XM_034455431.1	XP_034311322.1	GTF2I	GTF2I
LOC105345056	XM_034455428.1	XP_034311319.1	Homeodomain	Homeodomain
LOC105345096	XM_011453125.2	XP_011451427.2	BTB	BTB
LOC105345096	XM_011453126.3	XP_011451428.2	BTB	BTB
LOC105345118	XM_011453165.3	XP_011451467.2	zf-C2H2	C2H2
LOC105345118	XM_034477209.1	XP_034333100.1	zf-C2H2	C2H2
LOC105345118	XM_034477210.1	XP_034333101.1	zf-C2H2	C2H2
LOC105345118	XM_034477211.1	XP_034333102.1	zf-C2H2	C2H2
LOC105345124	XM_011453168.3	XP_011451470.2	HTH_psq	HTH
LOC105345169	XM_011453230.3	XP_011451532.2	Homeodomain	Homeodomain
LOC105345239	XM_011453322.3	XP_011451624.2	HLH	bHLH
LOC105345239	XM_011453323.3	XP_011451625.2	HLH	bHLH
LOC105345239	XM_011453324.3	XP_011451626.2	HLH	bHLH
LOC105345239	XM_011453325.3	XP_011451627.2	HLH	bHLH
LOC105345239	XM_011453326.3	XP_011451628.2	HLH	bHLH
LOC105345239	XM_011453328.3	XP_011451630.2	HLH	bHLH
LOC105345239	XM_011453329.3	XP_011451631.2	HLH	bHLH
LOC105345239	XM_011453330.3	XP_011451632.2	HLH	bHLH
LOC105345239	XM_011453331.3	XP_011451633.2	HLH	bHLH
LOC105345239	XM_011453333.3	XP_011451635.2	HLH	bHLH
LOC105345239	XM_020074106.2	XP_019929665.2	HLH	bHLH
LOC105345239	XM_020074107.2	XP_019929666.2	HLH	bHLH
LOC105345239	XM_020074108.2	XP_019929667.2	HLH	bHLH
LOC105345239	XM_034465108.1	XP_034320999.1	HLH	bHLH
LOC105345239	XM_034465109.1	XP_034321000.1	HLH	bHLH
LOC105345239	XM_034465110.1	XP_034321001.1	HLH	bHLH
LOC105345239	XM_034465111.1	XP_034321002.1	HLH	bHLH
LOC105345239	XM_034465112.1	XP_034321003.1	HLH	bHLH
LOC105345239	XM_034465113.1	XP_034321004.1	HLH	bHLH
LOC105345239	XM_034465114.1	XP_034321005.1	HLH	bHLH
LOC105345239	XM_034465115.1	XP_034321006.1	HLH	bHLH
LOC105345246	XM_034446091.1	XP_034301982.1	Nerve_Growth_Factor_IB-like	NGFIB-like
LOC105345254	XM_011453356.3	XP_011451658.1	zf-C2H2	C2H2
LOC105345266	XM_020074120.2	XP_019929679.2	THAP	THAP
LOC105345266	XM_034460344.1	XP_034316235.1	THAP	THAP
LOC105345296	XM_011453404.3	XP_011451706.2	HMG_box	HMG
LOC105345371	XM_011453501.3	XP_011451803.1	Homeodomain	Homeodomain
LOC105345377	XM_011453503.3	XP_011451805.2	zf-C2H2	C2H2
LOC105345377	XM_011453504.3	XP_011451806.2	zf-C2H2	C2H2
LOC105345377	XM_011453505.3	XP_011451807.2	zf-C2H2	C2H2
LOC105345377	XM_011453506.3	XP_011451808.2	zf-C2H2	C2H2
LOC105345377	XM_034483410.1	XP_034339301.1	zf-C2H2	C2H2
LOC105345430	XM_034457684.1	XP_034313575.1	zf-C2H2	C2H2
LOC105345430	XM_034457687.1	XP_034313578.1	zf-C2H2	C2H2
LOC105345430	XM_034457690.1	XP_034313581.1	zf-C2H2	C2H2
LOC105345434	XM_011453560.3	XP_011451862.1	zf-H2C2_2	H2C2_2
LOC105345436	XM_011453561.3	XP_011451863.1	zf-H2C2_2	H2C2_2
LOC105345463	XM_011453593.3	XP_011451895.1	BTB	BTB
LOC105345529	XM_011453711.3	XP_011452013.1	THAP	THAP
LOC105345530	XM_011453708.3	XP_011452010.2	zf-C2H2	C2H2
LOC105345566	XM_034453309.1	XP_034309200.1	THAP	THAP
LOC105345607	XM_011453804.3	XP_011452106.2	HLH	bHLH
LOC105345643	XM_011453857.3	XP_011452159.2	zf-C2H2	C2H2
LOC105345655	XM_011453871.3	XP_011452173.2	THAP	THAP
LOC105345655	XM_011453872.3	XP_011452174.2	THAP	THAP
LOC105345687	XM_011453922.3	XP_011452224.1	Homeodomain	Homeodomain
LOC105345687	XM_011453923.3	XP_011452225.1	Homeodomain	Homeodomain
LOC105345687	XM_011453924.3	XP_011452226.1	Homeodomain	Homeodomain
[truncated: 552 more rows]

## Sheet: Table S4
Table S4 Expression patterns of Pacific oyster transcription factors in nine adult tissues
Gene	TF family	Tissue number	Group	Note
LOC105329853	AF-4	9	Amu,Dgl,Fgo,Gil,Hem,Lpa,Mgo,Min,Mou	Core
LOC105347668	ARID	9	Amu,Dgl,Fgo,Gil,Hem,Lpa,Mgo,Min,Mou	Core
LOC105342391	ARID	9	Amu,Dgl,Fgo,Gil,Hem,Lpa,Mgo,Min,Mou	Core
LOC105347589	ARID	9	Amu,Dgl,Fgo,Gil,Hem,Lpa,Mgo,Min,Mou	Core
LOC105337747	ARID	9	Amu,Dgl,Fgo,Gil,Hem,Lpa,Mgo,Min,Mou	Core
LOC105343591	ARID	9	Amu,Dgl,Fgo,Gil,Hem,Lpa,Mgo,Min,Mou	Core
LOC105330121	BED	9	Amu,Dgl,Fgo,Gil,Hem,Lpa,Mgo,Min,Mou	Core
LOC105320367	BED	9	Amu,Dgl,Fgo,Gil,Hem,Lpa,Mgo,Min,Mou	Core
LOC105347258	BTB	9	Amu,Dgl,Fgo,Gil,Hem,Lpa,Mgo,Min,Mou	Core
LOC105334027	BTB	9	Amu,Dgl,Fgo,Gil,Hem,Lpa,Mgo,Min,Mou	Core
LOC105334682	BTB	9	Amu,Dgl,Fgo,Gil,Hem,Lpa,Mgo,Min,Mou	Core
LOC105338993	BTB	9	Amu,Dgl,Fgo,Gil,Hem,Lpa,Mgo,Min,Mou	Core
LOC105323287	BTB	9	Amu,Dgl,Fgo,Gil,Hem,Lpa,Mgo,Min,Mou	Core
LOC105325284	BTB	9	Amu,Dgl,Fgo,Gil,Hem,Lpa,Mgo,Min,Mou	Core
LOC105338741	BTB	9	Amu,Dgl,Fgo,Gil,Hem,Lpa,Mgo,Min,Mou	Core
LOC105325138	BTB	9	Amu,Dgl,Fgo,Gil,Hem,Lpa,Mgo,Min,Mou	Core
LOC105339653	BTB	9	Amu,Dgl,Fgo,Gil,Hem,Lpa,Mgo,Min,Mou	Core
LOC109620264	BTB	9	Amu,Dgl,Fgo,Gil,Hem,Lpa,Mgo,Min,Mou	Core
LOC105328437	BTB	9	Amu,Dgl,Fgo,Gil,Hem,Lpa,Mgo,Min,Mou	Core
LOC105327155	BTB	9	Amu,Dgl,Fgo,Gil,Hem,Lpa,Mgo,Min,Mou	Core
LOC105339476	BTB	9	Amu,Dgl,Fgo,Gil,Hem,Lpa,Mgo,Min,Mou	Core
LOC105324928	BTB	9	Amu,Dgl,Fgo,Gil,Hem,Lpa,Mgo,Min,Mou	Core
LOC105336167	BTB	9	Amu,Dgl,Fgo,Gil,Hem,Lpa,Mgo,Min,Mou	Core
LOC105326025	BTB	9	Amu,Dgl,Fgo,Gil,Hem,Lpa,Mgo,Min,Mou	Core
LOC105337311	BTB	9	Amu,Dgl,Fgo,Gil,Hem,Lpa,Mgo,Min,Mou	Core
LOC105327158	BTB	9	Amu,Dgl,Fgo,Gil,Hem,Lpa,Mgo,Min,Mou	Core
LOC105344336	BTB	9	Amu,Dgl,Fgo,Gil,Hem,Lpa,Mgo,Min,Mou	Core
LOC105317338	BTB	9	Amu,Dgl,Fgo,Gil,Hem,Lpa,Mgo,Min,Mou	Core
LOC105349047	BTB	9	Amu,Dgl,Fgo,Gil,Hem,Lpa,Mgo,Min,Mou	Core
LOC105320821	BTB	9	Amu,Dgl,Fgo,Gil,Hem,Lpa,Mgo,Min,Mou	Core
LOC105326228	BTB	9	Amu,Dgl,Fgo,Gil,Hem,Lpa,Mgo,Min,Mou	Core
LOC105346924	BTB	9	Amu,Dgl,Fgo,Gil,Hem,Lpa,Mgo,Min,Mou	Core
LOC105327966	BTB	9	Amu,Dgl,Fgo,Gil,Hem,Lpa,Mgo,Min,Mou	Core
LOC105344123	BTB	9	Amu,Dgl,Fgo,Gil,Hem,Lpa,Mgo,Min,Mou	Core
LOC105322582	BTB	9	Amu,Dgl,Fgo,Gil,Hem,Lpa,Mgo,Min,Mou	Core
LOC105341267	BTB	9	Amu,Dgl,Fgo,Gil,Hem,Lpa,Mgo,Min,Mou	Core
LOC105324622	BTB	9	Amu,Dgl,Fgo,Gil,Hem,Lpa,Mgo,Min,Mou	Core
LOC105335926	BTB	9	Amu,Dgl,Fgo,Gil,Hem,Lpa,Mgo,Min,Mou	Core
LOC105340753	BTB	9	Amu,Dgl,Fgo,Gil,Hem,Lpa,Mgo,Min,Mou	Core
LOC105330362	BTB	9	Amu,Dgl,Fgo,Gil,Hem,Lpa,Mgo,Min,Mou	Core
LOC105341132	BTB	9	Amu,Dgl,Fgo,Gil,Hem,Lpa,Mgo,Min,Mou	Core
LOC105322422	BTB	9	Amu,Dgl,Fgo,Gil,Hem,Lpa,Mgo,Min,Mou	Core
LOC105333759	BTB	9	Amu,Dgl,Fgo,Gil,Hem,Lpa,Mgo,Min,Mou	Core
LOC105342682	BTB	9	Amu,Dgl,Fgo,Gil,Hem,Lpa,Mgo,Min,Mou	Core
LOC105342684	BTB	9	Amu,Dgl,Fgo,Gil,Hem,Lpa,Mgo,Min,Mou	Core
LOC105340994	BTB	9	Amu,Dgl,Fgo,Gil,Hem,Lpa,Mgo,Min,Mou	Core
LOC105325140	BTB	9	Amu,Dgl,Fgo,Gil,Hem,Lpa,Mgo,Min,Mou	Core
LOC105336827	BTB	9	Amu,Dgl,Fgo,Gil,Hem,Lpa,Mgo,Min,Mou	Core
LOC105335324	BTB	9	Amu,Dgl,Fgo,Gil,Hem,Lpa,Mgo,Min,Mou	Core
LOC105348162	BTB	9	Amu,Dgl,Fgo,Gil,Hem,Lpa,Mgo,Min,Mou	Core
LOC105332188	BTB	9	Amu,Dgl,Fgo,Gil,Hem,Lpa,Mgo,Min,Mou	Core
LOC105345463	BTB	9	Amu,Dgl,Fgo,Gil,Hem,Lpa,Mgo,Min,Mou	Core
LOC105339652	BTB	9	Amu,Dgl,Fgo,Gil,Hem,Lpa,Mgo,Min,Mou	Core
LOC105325561	BTB	9	Amu,Dgl,Fgo,Gil,Hem,Lpa,Mgo,Min,Mou	Core
LOC105344725	BTB	9	Amu,Dgl,Fgo,Gil,Hem,Lpa,Mgo,Min,Mou	Core
LOC105319862	BTB	9	Amu,Dgl,Fgo,Gil,Hem,Lpa,Mgo,Min,Mou	Core
LOC105331401	BTB	9	Amu,Dgl,Fgo,Gil,Hem,Lpa,Mgo,Min,Mou	Core
LOC105346591	BTB	9	Amu,Dgl,Fgo,Gil,Hem,Lpa,Mgo,Min,Mou	Core
LOC105343584	BTB	9	Amu,Dgl,Fgo,Gil,Hem,Lpa,Mgo,Min,Mou	Core
LOC105342683	BTB	9	Amu,Dgl,Fgo,Gil,Hem,Lpa,Mgo,Min,Mou	Core
LOC105320596	BTB	9	Amu,Dgl,Fgo,Gil,Hem,Lpa,Mgo,Min,Mou	Core
LOC105346787	BTB	9	Amu,Dgl,Fgo,Gil,Hem,Lpa,Mgo,Min,Mou	Core
LOC105342572	BTB	9	Amu,Dgl,Fgo,Gil,Hem,Lpa,Mgo,Min,Mou	Core
LOC105324697	BTB	9	Amu,Dgl,Fgo,Gil,Hem,Lpa,Mgo,Min,Mou	Core
LOC105319231	BTB	9	Amu,Dgl,Fgo,Gil,Hem,Lpa,Mgo,Min,Mou	Core
LOC117684580	BTB	9	Amu,Dgl,Fgo,Gil,Hem,Lpa,Mgo,Min,Mou	Core
LOC105338309	BTB	9	Amu,Dgl,Fgo,Gil,Hem,Lpa,Mgo,Min,Mou	Core
LOC105341714	BTB	9	Amu,Dgl,Fgo,Gil,Hem,Lpa,Mgo,Min,Mou	Core
LOC105322641	BTB	9	Amu,Dgl,Fgo,Gil,Hem,Lpa,Mgo,Min,Mou	Core
LOC105332256	BTB	9	Amu,Dgl,Fgo,Gil,Hem,Lpa,Mgo,Min,Mou	Core
LOC105337987	BTB	9	Amu,Dgl,Fgo,Gil,Hem,Lpa,Mgo,Min,Mou	Core
LOC105325381	BTB	9	Amu,Dgl,Fgo,Gil,Hem,Lpa,Mgo,Min,Mou	Core
LOC105333878	BTB	9	Amu,Dgl,Fgo,Gil,Hem,Lpa,Mgo,Min,Mou	Core
LOC105322374	BTB	9	Amu,Dgl,Fgo,Gil,Hem,Lpa,Mgo,Min,Mou	Core
LOC105343085	BTB	9	Amu,Dgl,Fgo,Gil,Hem,Lpa,Mgo,Min,Mou	Core
LOC105322642	BTB	9	Amu,Dgl,Fgo,Gil,Hem,Lpa,Mgo,Min,Mou	Core
LOC105334021	BTB	9	Amu,Dgl,Fgo,Gil,Hem,Lpa,Mgo,Min,Mou	Core
LOC105345096	BTB	9	Amu,Dgl,Fgo,Gil,Hem,Lpa,Mgo,Min,Mou	Core
LOC105321582	BTB	9	Amu,Dgl,Fgo,Gil,Hem,Lpa,Mgo,Min,Mou	Core
LOC117691811	BTB	9	Amu,Dgl,Fgo,Gil,Hem,Lpa,Mgo,Min,Mou	Core
LOC105348432	BTB	9	Amu,Dgl,Fgo,Gil,Hem,Lpa,Mgo,Min,Mou	Core
LOC105348608	BTB	9	Amu,Dgl,Fgo,Gil,Hem,Lpa,Mgo,Min,Mou	Core
LOC105321341	BTB	9	Amu,Dgl,Fgo,Gil,Hem,Lpa,Mgo,Min,Mou	Core
LOC105318636	BTB	9	Amu,Dgl,Fgo,Gil,Hem,Lpa,Mgo,Min,Mou	Core
LOC105326415	BTB	9	Amu,Dgl,Fgo,Gil,Hem,Lpa,Mgo,Min,Mou	Core
LOC105348924	BTB	9	Amu,Dgl,Fgo,Gil,Hem,Lpa,Mgo,Min,Mou	Core
LOC105321098	BTB	9	Amu,Dgl,Fgo,Gil,Hem,Lpa,Mgo,Min,Mou	Core
LOC117681417	BTB	9	Amu,Dgl,Fgo,Gil,Hem,Lpa,Mgo,Min,Mou	Core
LOC105347374	BTB	9	Amu,Dgl,Fgo,Gil,Hem,Lpa,Mgo,Min,Mou	Core
LOC105334019	BTB	9	Amu,Dgl,Fgo,Gil,Hem,Lpa,Mgo,Min,Mou	Core
LOC105337369	BTD	9	Amu,Dgl,Fgo,Gil,Hem,Lpa,Mgo,Min,Mou	Core
LOC105332313	bZIP	9	Amu,Dgl,Fgo,Gil,Hem,Lpa,Mgo,Min,Mou	Core
LOC105336468	bZIP	9	Amu,Dgl,Fgo,Gil,Hem,Lpa,Mgo,Min,Mou	Core
LOC105341654	bZIP	9	Amu,Dgl,Fgo,Gil,Hem,Lpa,Mgo,Min,Mou	Core
LOC105326506	bZIP	9	Amu,Dgl,Fgo,Gil,Hem,Lpa,Mgo,Min,Mou	Core
LOC105332301	bZIP	9	Amu,Dgl,Fgo,Gil,Hem,Lpa,Mgo,Min,Mou	Core
LOC105326649	bZIP	9	Amu,Dgl,Fgo,Gil,Hem,Lpa,Mgo,Min,Mou	Core
LOC105345815	bZIP	9	Amu,Dgl,Fgo,Gil,Hem,Lpa,Mgo,Min,Mou	Core
LOC105321326	bZIP	9	Amu,Dgl,Fgo,Gil,Hem,Lpa,Mgo,Min,Mou	Core
LOC105345814	bZIP	9	Amu,Dgl,Fgo,Gil,Hem,Lpa,Mgo,Min,Mou	Core
LOC105349020	bZIP	9	Amu,Dgl,Fgo,Gil,Hem,Lpa,Mgo,Min,Mou	Core
LOC105341775	bZIP	9	Amu,Dgl,Fgo,Gil,Hem,Lpa,Mgo,Min,Mou	Core
LOC105341777	bZIP	9	Amu,Dgl,Fgo,Gil,Hem,Lpa,Mgo,Min,Mou	Core
LOC105331566	bZIP	9	Amu,Dgl,Fgo,Gil,Hem,Lpa,Mgo,Min,Mou	Core
LOC105344124	bZIP	9	Amu,Dgl,Fgo,Gil,Hem,Lpa,Mgo,Min,Mou	Core
LOC105340538	bZIP	9	Amu,Dgl,Fgo,Gil,Hem,Lpa,Mgo,Min,Mou	Core
LOC105337007	bZIP	9	Amu,Dgl,Fgo,Gil,Hem,Lpa,Mgo,Min,Mou	Core
LOC105341339	bZIP	9	Amu,Dgl,Fgo,Gil,Hem,Lpa,Mgo,Min,Mou	Core
LOC105337012	bZIP	9	Amu,Dgl,Fgo,Gil,Hem,Lpa,Mgo,Min,Mou	Core
LOC105337015	bZIP	9	Amu,Dgl,Fgo,Gil,Hem,Lpa,Mgo,Min,Mou	Core
LOC105323139	bZIP	9	Amu,Dgl,Fgo,Gil,Hem,Lpa,Mgo,Min,Mou	Core
LOC105322971	bZIP	9	Amu,Dgl,Fgo,Gil,Hem,Lpa,Mgo,Min,Mou	Core
LOC105347277	bZIP	9	Amu,Dgl,Fgo,Gil,Hem,Lpa,Mgo,Min,Mou	Core
LOC105337016	bZIP	9	Amu,Dgl,Fgo,Gil,Hem,Lpa,Mgo,Min,Mou	Core
LOC105342835	bZIP	9	Amu,Dgl,Fgo,Gil,Hem,Lpa,Mgo,Min,Mou	Core
LOC105347143	bZIP	9	Amu,Dgl,Fgo,Gil,Hem,Lpa,Mgo,Min,Mou	Core
LOC105345813	bZIP	9	Amu,Dgl,Fgo,Gil,Hem,Lpa,Mgo,Min,Mou	Core
LOC105326811	bZIP	9	Amu,Dgl,Fgo,Gil,Hem,Lpa,Mgo,Min,Mou	Core
LOC105341470	bZIP	9	Amu,Dgl,Fgo,Gil,Hem,Lpa,Mgo,Min,Mou	Core
LOC105323178	bZIP	9	Amu,Dgl,Fgo,Gil,Hem,Lpa,Mgo,Min,Mou	Core
LOC105322188	bZIP	9	Amu,Dgl,Fgo,Gil,Hem,Lpa,Mgo,Min,Mou	Core
LOC105323946	C2H2	9	Amu,Dgl,Fgo,Gil,Hem,Lpa,Mgo,Min,Mou	Core
LOC105326700	C2H2	9	Amu,Dgl,Fgo,Gil,Hem,Lpa,Mgo,Min,Mou	Core
LOC105337552	C2H2	9	Amu,Dgl,Fgo,Gil,Hem,Lpa,Mgo,Min,Mou	Core
LOC105321987	C2H2	9	Amu,Dgl,Fgo,Gil,Hem,Lpa,Mgo,Min,Mou	Core
LOC105330257	C2H2	9	Amu,Dgl,Fgo,Gil,Hem,Lpa,Mgo,Min,Mou	Core
LOC105328460	C2H2	9	Amu,Dgl,Fgo,Gil,Hem,Lpa,Mgo,Min,Mou	Core
LOC105318251	C2H2	9	Amu,Dgl,Fgo,Gil,Hem,Lpa,Mgo,Min,Mou	Core
LOC105335689	C2H2	9	Amu,Dgl,Fgo,Gil,Hem,Lpa,Mgo,Min,Mou	Core
LOC105336026	C2H2	9	Amu,Dgl,Fgo,Gil,Hem,Lpa,Mgo,Min,Mou	Core
LOC105341528	C2H2	9	Amu,Dgl,Fgo,Gil,Hem,Lpa,Mgo,Min,Mou	Core
LOC105345430	C2H2	9	Amu,Dgl,Fgo,Gil,Hem,Lpa,Mgo,Min,Mou	Core
LOC105320636	C2H2	9	Amu,Dgl,Fgo,Gil,Hem,Lpa,Mgo,Min,Mou	Core
LOC105320209	C2H2	9	Amu,Dgl,Fgo,Gil,Hem,Lpa,Mgo,Min,Mou	Core
LOC105319956	C2H2	9	Amu,Dgl,Fgo,Gil,Hem,Lpa,Mgo,Min,Mou	Core
LOC105329578	C2H2	9	Amu,Dgl,Fgo,Gil,Hem,Lpa,Mgo,Min,Mou	Core
LOC105332496	C2H2	9	Amu,Dgl,Fgo,Gil,Hem,Lpa,Mgo,Min,Mou	Core
LOC105323792	C2H2	9	Amu,Dgl,Fgo,Gil,Hem,Lpa,Mgo,Min,Mou	Core
LOC105332546	C2H2	9	Amu,Dgl,Fgo,Gil,Hem,Lpa,Mgo,Min,Mou	Core
LOC105347650	C2H2	9	Amu,Dgl,Fgo,Gil,Hem,Lpa,Mgo,Min,Mou	Core
LOC105345254	C2H2	9	Amu,Dgl,Fgo,Gil,Hem,Lpa,Mgo,Min,Mou	Core
LOC109619034	C2H2	9	Amu,Dgl,Fgo,Gil,Hem,Lpa,Mgo,Min,Mou	Core
LOC105329406	C2H2	9	Amu,Dgl,Fgo,Gil,Hem,Lpa,Mgo,Min,Mou	Core
LOC105347811	C2H2	9	Amu,Dgl,Fgo,Gil,Hem,Lpa,Mgo,Min,Mou	Core
LOC105329439	C2H2	9	Amu,Dgl,Fgo,Gil,Hem,Lpa,Mgo,Min,Mou	Core
LOC105345643	C2H2	9	Amu,Dgl,Fgo,Gil,Hem,Lpa,Mgo,Min,Mou	Core
LOC105345796	C2H2	9	Amu,Dgl,Fgo,Gil,Hem,Lpa,Mgo,Min,Mou	Core
LOC105335688	C2H2	9	Amu,Dgl,Fgo,Gil,Hem,Lpa,Mgo,Min,Mou	Core
LOC105328464	C2H2	9	Amu,Dgl,Fgo,Gil,Hem,Lpa,Mgo,Min,Mou	Core
LOC105332654	C2H2	9	Amu,Dgl,Fgo,Gil,Hem,Lpa,Mgo,Min,Mou	Core
LOC105340865	C2H2	9	Amu,Dgl,Fgo,Gil,Hem,Lpa,Mgo,Min,Mou	Core
LOC105339279	C2H2	9	Amu,Dgl,Fgo,Gil,Hem,Lpa,Mgo,Min,Mou	Core
LOC105331820	C2H2	9	Amu,Dgl,Fgo,Gil,Hem,Lpa,Mgo,Min,Mou	Core
LOC105334373	C2H2	9	Amu,Dgl,Fgo,Gil,Hem,Lpa,Mgo,Min,Mou	Core
LOC105348902	C2H2	9	Amu,Dgl,Fgo,Gil,Hem,Lpa,Mgo,Min,Mou	Core
LOC105338759	C2H2	9	Amu,Dgl,Fgo,Gil,Hem,Lpa,Mgo,Min,Mou	Core
LOC105340662	C2H2	9	Amu,Dgl,Fgo,Gil,Hem,Lpa,Mgo,Min,Mou	Core
LOC105335671	C2H2	9	Amu,Dgl,Fgo,Gil,Hem,Lpa,Mgo,Min,Mou	Core
LOC105342516	C2H2	9	Amu,Dgl,Fgo,Gil,Hem,Lpa,Mgo,Min,Mou	Core
LOC105342459	C2H2	9	Amu,Dgl,Fgo,Gil,Hem,Lpa,Mgo,Min,Mou	Core
LOC105331535	C2H2	9	Amu,Dgl,Fgo,Gil,Hem,Lpa,Mgo,Min,Mou	Core
LOC105326890	C2H2	9	Amu,Dgl,Fgo,Gil,Hem,Lpa,Mgo,Min,Mou	Core
LOC105348099	C2H2	9	Amu,Dgl,Fgo,Gil,Hem,Lpa,Mgo,Min,Mou	Core
LOC105329522	C2H2	9	Amu,Dgl,Fgo,Gil,Hem,Lpa,Mgo,Min,Mou	Core
LOC105329581	C2H2	9	Amu,Dgl,Fgo,Gil,Hem,Lpa,Mgo,Min,Mou	Core
LOC105328744	C2H2	9	Amu,Dgl,Fgo,Gil,Hem,Lpa,Mgo,Min,Mou	Core
LOC105340757	C2H2	9	Amu,Dgl,Fgo,Gil,Hem,Lpa,Mgo,Min,Mou	Core
LOC105348146	C2H2	9	Amu,Dgl,Fgo,Gil,Hem,Lpa,Mgo,Min,Mou	Core
LOC105327915	C2H2	9	Amu,Dgl,Fgo,Gil,Hem,Lpa,Mgo,Min,Mou	Core
LOC105332083	C2H2	9	Amu,Dgl,Fgo,Gil,Hem,Lpa,Mgo,Min,Mou	Core
LOC105338603	C2H2	9	Amu,Dgl,Fgo,Gil,Hem,Lpa,Mgo,Min,Mou	Core
LOC105343231	C2H2	9	Amu,Dgl,Fgo,Gil,Hem,Lpa,Mgo,Min,Mou	Core
LOC105334156	C2H2	9	Amu,Dgl,Fgo,Gil,Hem,Lpa,Mgo,Min,Mou	Core
LOC105318049	C2H2	9	Amu,Dgl,Fgo,Gil,Hem,Lpa,Mgo,Min,Mou	Core
LOC105326928	C2H2	9	Amu,Dgl,Fgo,Gil,Hem,Lpa,Mgo,Min,Mou	Core
LOC105336575	C2H2	9	Amu,Dgl,Fgo,Gil,Hem,Lpa,Mgo,Min,Mou	Core
LOC105334949	C2H2	9	Amu,Dgl,Fgo,Gil,Hem,Lpa,Mgo,Min,Mou	Core
LOC117692105	C2H2	9	Amu,Dgl,Fgo,Gil,Hem,Lpa,Mgo,Min,Mou	Core
LOC105334035	C2H2	9	Amu,Dgl,Fgo,Gil,Hem,Lpa,Mgo,Min,Mou	Core
LOC105334535	C2H2	9	Amu,Dgl,Fgo,Gil,Hem,Lpa,Mgo,Min,Mou	Core
LOC105345118	C2H2	9	Amu,Dgl,Fgo,Gil,Hem,Lpa,Mgo,Min,Mou	Core
LOC105341342	C2H2	9	Amu,Dgl,Fgo,Gil,Hem,Lpa,Mgo,Min,Mou	Core
LOC105321627	C2H2	9	Amu,Dgl,Fgo,Gil,Hem,Lpa,Mgo,Min,Mou	Core
LOC105339778	C2H2	9	Amu,Dgl,Fgo,Gil,Hem,Lpa,Mgo,Min,Mou	Core
LOC105328471	C2H2	9	Amu,Dgl,Fgo,Gil,Hem,Lpa,Mgo,Min,Mou	Core
LOC105324785	C2H2	9	Amu,Dgl,Fgo,Gil,Hem,Lpa,Mgo,Min,Mou	Core
LOC105340026	C2H2	9	Amu,Dgl,Fgo,Gil,Hem,Lpa,Mgo,Min,Mou	Core
LOC105347254	C2H2	9	Amu,Dgl,Fgo,Gil,Hem,Lpa,Mgo,Min,Mou	Core
LOC105340423	C2H2	9	Amu,Dgl,Fgo,Gil,Hem,Lpa,Mgo,Min,Mou	Core
LOC105338577	C2H2	9	Amu,Dgl,Fgo,Gil,Hem,Lpa,Mgo,Min,Mou	Core
LOC105348561	C2H2	9	Amu,Dgl,Fgo,Gil,Hem,Lpa,Mgo,Min,Mou	Core
LOC105339813	C2H2	9	Amu,Dgl,Fgo,Gil,Hem,Lpa,Mgo,Min,Mou	Core
LOC105343608	C2H2	9	Amu,Dgl,Fgo,Gil,Hem,Lpa,Mgo,Min,Mou	Core
LOC105346193	C2H2	9	Amu,Dgl,Fgo,Gil,Hem,Lpa,Mgo,Min,Mou	Core
LOC105340379	C2H2	9	Amu,Dgl,Fgo,Gil,Hem,Lpa,Mgo,Min,Mou	Core
LOC117688956	C2H2	9	Amu,Dgl,Fgo,Gil,Hem,Lpa,Mgo,Min,Mou	Core
LOC105332890	C2H2	9	Amu,Dgl,Fgo,Gil,Hem,Lpa,Mgo,Min,Mou	Core
LOC105335197	C2H2	9	Amu,Dgl,Fgo,Gil,Hem,Lpa,Mgo,Min,Mou	Core
LOC105324284	C2H2	9	Amu,Dgl,Fgo,Gil,Hem,Lpa,Mgo,Min,Mou	Core
LOC117680428	C2H2	9	Amu,Dgl,Fgo,Gil,Hem,Lpa,Mgo,Min,Mou	Core
LOC105334150	C2H2	9	Amu,Dgl,Fgo,Gil,Hem,Lpa,Mgo,Min,Mou	Core
LOC105332944	C2H2	9	Amu,Dgl,Fgo,Gil,Hem,Lpa,Mgo,Min,Mou	Core
LOC105334372	C2H2	9	Amu,Dgl,Fgo,Gil,Hem,Lpa,Mgo,Min,Mou	Core
LOC105332674	C2H2	9	Amu,Dgl,Fgo,Gil,Hem,Lpa,Mgo,Min,Mou	Core
LOC105318155	C2H2	9	Amu,Dgl,Fgo,Gil,Hem,Lpa,Mgo,Min,Mou	Core
LOC105343701	C2H2	9	Amu,Dgl,Fgo,Gil,Hem,Lpa,Mgo,Min,Mou	Core
LOC105321317	C2H2	9	Amu,Dgl,Fgo,Gil,Hem,Lpa,Mgo,Min,Mou	Core
LOC105343715	C2H2	9	Amu,Dgl,Fgo,Gil,Hem,Lpa,Mgo,Min,Mou	Core
LOC105337365	C2H2	9	Amu,Dgl,Fgo,Gil,Hem,Lpa,Mgo,Min,Mou	Core
LOC105326088	C2H2	9	Amu,Dgl,Fgo,Gil,Hem,Lpa,Mgo,Min,Mou	Core
LOC105318396	C2H2	9	Amu,Dgl,Fgo,Gil,Hem,Lpa,Mgo,Min,Mou	Core
LOC117680981	C2H2	9	Amu,Dgl,Fgo,Gil,Hem,Lpa,Mgo,Min,Mou	Core
LOC105326521	C2H2	9	Amu,Dgl,Fgo,Gil,Hem,Lpa,Mgo,Min,Mou	Core
LOC105319853	C2H2	9	Amu,Dgl,Fgo,Gil,Hem,Lpa,Mgo,Min,Mou	Core
LOC109619510	C2H2	9	Amu,Dgl,Fgo,Gil,Hem,Lpa,Mgo,Min,Mou	Core
LOC105345530	C2H2	9	Amu,Dgl,Fgo,Gil,Hem,Lpa,Mgo,Min,Mou	Core
LOC105333456	C2H2	9	Amu,Dgl,Fgo,Gil,Hem,Lpa,Mgo,Min,Mou	Core
LOC105326141	C2H2	9	Amu,Dgl,Fgo,Gil,Hem,Lpa,Mgo,Min,Mou	Core
LOC105317603	C2H2	9	Amu,Dgl,Fgo,Gil,Hem,Lpa,Mgo,Min,Mou	Core
LOC105338626	C2H2	9	Amu,Dgl,Fgo,Gil,Hem,Lpa,Mgo,Min,Mou	Core
LOC105327539	C2H2	9	Amu,Dgl,Fgo,Gil,Hem,Lpa,Mgo,Min,Mou	Core
LOC105317644	C2H2	9	Amu,Dgl,Fgo,Gil,Hem,Lpa,Mgo,Min,Mou	Core
LOC117692104	C2H2	9	Amu,Dgl,Fgo,Gil,Hem,Lpa,Mgo,Min,Mou	Core
LOC105336841	C2H2	9	Amu,Dgl,Fgo,Gil,Hem,Lpa,Mgo,Min,Mou	Core
LOC105333572	C2H2	9	Amu,Dgl,Fgo,Gil,Hem,Lpa,Mgo,Min,Mou	Core
LOC117680317	C2H2	9	Amu,Dgl,Fgo,Gil,Hem,Lpa,Mgo,Min,Mou	Core
LOC105324617	C2H2	9	Amu,Dgl,Fgo,Gil,Hem,Lpa,Mgo,Min,Mou	Core
LOC105322762	C2H2	9	Amu,Dgl,Fgo,Gil,Hem,Lpa,Mgo,Min,Mou	Core
LOC105346881	C2H2	9	Amu,Dgl,Fgo,Gil,Hem,Lpa,Mgo,Min,Mou	Core
LOC117687952	C2H2	9	Amu,Dgl,Fgo,Gil,Hem,Lpa,Mgo,Min,Mou	Core
LOC105324052	C2H2	9	Amu,Dgl,Fgo,Gil,Hem,Lpa,Mgo,Min,Mou	Core
LOC105338561	C2H2	9	Amu,Dgl,Fgo,Gil,Hem,Lpa,Mgo,Min,Mou	Core
LOC105327575	C2HC	9	Amu,Dgl,Fgo,Gil,Hem,Lpa,Mgo,Min,Mou	Core
LOC105339677	C2HC	9	Amu,Dgl,Fgo,Gil,Hem,Lpa,Mgo,Min,Mou	Core
LOC105329409	CBF	9	Amu,Dgl,Fgo,Gil,Hem,Lpa,Mgo,Min,Mou	Core
LOC105336839	CCCH	9	Amu,Dgl,Fgo,Gil,Hem,Lpa,Mgo,Min,Mou	Core
LOC105338898	CG-1	9	Amu,Dgl,Fgo,Gil,Hem,Lpa,Mgo,Min,Mou	Core
LOC105322044	CP2	9	Amu,Dgl,Fgo,Gil,Hem,Lpa,Mgo,Min,Mou	Core
LOC105318040	CSD	9	Amu,Dgl,Fgo,Gil,Hem,Lpa,Mgo,Min,Mou	Core
LOC105320075	CSD	9	Amu,Dgl,Fgo,Gil,Hem,Lpa,Mgo,Min,Mou	Core
LOC105334617	CSD	9	Amu,Dgl,Fgo,Gil,Hem,Lpa,Mgo,Min,Mou	Core
LOC105348717	CSRNP_N	9	Amu,Dgl,Fgo,Gil,Hem,Lpa,Mgo,Min,Mou	Core
LOC117681554	CSRNP_N	9	Amu,Dgl,Fgo,Gil,Hem,Lpa,Mgo,Min,Mou	Core
LOC105324857	CUT	9	Amu,Dgl,Fgo,Gil,Hem,Lpa,Mgo,Min,Mou	Core
LOC105341544	CUT	9	Amu,Dgl,Fgo,Gil,Hem,Lpa,Mgo,Min,Mou	Core
LOC105334001	CUT	9	Amu,Dgl,Fgo,Gil,Hem,Lpa,Mgo,Min,Mou	Core
LOC105340880	DACH	9	Amu,Dgl,Fgo,Gil,Hem,Lpa,Mgo,Min,Mou	Core
LOC105343583	E2F_TDP	9	Amu,Dgl,Fgo,Gil,Hem,Lpa,Mgo,Min,Mou	Core
LOC105342312	E2F_TDP	9	Amu,Dgl,Fgo,Gil,Hem,Lpa,Mgo,Min,Mou	Core
LOC105334382	E2F_TDP	9	Amu,Dgl,Fgo,Gil,Hem,Lpa,Mgo,Min,Mou	Core
LOC105318922	ESR-like	9	Amu,Dgl,Fgo,Gil,Hem,Lpa,Mgo,Min,Mou	Core
LOC105334365	ESR-like	9	Amu,Dgl,Fgo,Gil,Hem,Lpa,Mgo,Min,Mou	Core
LOC105348386	ETS	9	Amu,Dgl,Fgo,Gil,Hem,Lpa,Mgo,Min,Mou	Core
LOC105333215	ETS	9	Amu,Dgl,Fgo,Gil,Hem,Lpa,Mgo,Min,Mou	Core
LOC105342289	ETS	9	Amu,Dgl,Fgo,Gil,Hem,Lpa,Mgo,Min,Mou	Core
LOC105320960	ETS	9	Amu,Dgl,Fgo,Gil,Hem,Lpa,Mgo,Min,Mou	Core
LOC105323817	ETS	9	Amu,Dgl,Fgo,Gil,Hem,Lpa,Mgo,Min,Mou	Core
LOC105339786	ETS	9	Amu,Dgl,Fgo,Gil,Hem,Lpa,Mgo,Min,Mou	Core
LOC105323138	ETS	9	Amu,Dgl,Fgo,Gil,Hem,Lpa,Mgo,Min,Mou	Core
LOC105341965	ETS	9	Amu,Dgl,Fgo,Gil,Hem,Lpa,Mgo,Min,Mou	Core
LOC117689291	ETS	9	Amu,Dgl,Fgo,Gil,Hem,Lpa,Mgo,Min,Mou	Core
LOC105325515	ETS	9	Amu,Dgl,Fgo,Gil,Hem,Lpa,Mgo,Min,Mou	Core
LOC105342291	ETS	9	Amu,Dgl,Fgo,Gil,Hem,Lpa,Mgo,Min,Mou	Core
LOC117687736	ETS	9	Amu,Dgl,Fgo,Gil,Hem,Lpa,Mgo,Min,Mou	Core
LOC105345032	ETS	9	Amu,Dgl,Fgo,Gil,Hem,Lpa,Mgo,Min,Mou	Core
LOC105334546	ETS	9	Amu,Dgl,Fgo,Gil,Hem,Lpa,Mgo,Min,Mou	Core
LOC105320036	Forkhead	9	Amu,Dgl,Fgo,Gil,Hem,Lpa,Mgo,Min,Mou	Core
LOC105333359	Forkhead	9	Amu,Dgl,Fgo,Gil,Hem,Lpa,Mgo,Min,Mou	Core
LOC105318783	Forkhead	9	Amu,Dgl,Fgo,Gil,Hem,Lpa,Mgo,Min,Mou	Core
LOC105325198	Forkhead	9	Amu,Dgl,Fgo,Gil,Hem,Lpa,Mgo,Min,Mou	Core
LOC105322369	Forkhead	9	Amu,Dgl,Fgo,Gil,Hem,Lpa,Mgo,Min,Mou	Core
LOC105327365	Forkhead	9	Amu,Dgl,Fgo,Gil,Hem,Lpa,Mgo,Min,Mou	Core
LOC105338734	GATA	9	Amu,Dgl,Fgo,Gil,Hem,Lpa,Mgo,Min,Mou	Core
LOC105317751	GATA	9	Amu,Dgl,Fgo,Gil,Hem,Lpa,Mgo,Min,Mou	Core
LOC105335652	GATA	9	Amu,Dgl,Fgo,Gil,Hem,Lpa,Mgo,Min,Mou	Core
LOC117680407	GATA	9	Amu,Dgl,Fgo,Gil,Hem,Lpa,Mgo,Min,Mou	Core
LOC105323189	GATA	9	Amu,Dgl,Fgo,Gil,Hem,Lpa,Mgo,Min,Mou	Core
LOC105326476	GATA	9	Amu,Dgl,Fgo,Gil,Hem,Lpa,Mgo,Min,Mou	Core
LOC105332317	GCFC	9	Amu,Dgl,Fgo,Gil,Hem,Lpa,Mgo,Min,Mou	Core
LOC105343477	GCFC	9	Amu,Dgl,Fgo,Gil,Hem,Lpa,Mgo,Min,Mou	Core
LOC105345056	GTF2I	9	Amu,Dgl,Fgo,Gil,Hem,Lpa,Mgo,Min,Mou	Core
LOC105322994	H2C2_2	9	Amu,Dgl,Fgo,Gil,Hem,Lpa,Mgo,Min,Mou	Core
LOC105342013	H2C2_2	9	Amu,Dgl,Fgo,Gil,Hem,Lpa,Mgo,Min,Mou	Core
LOC105317056	H2C2_2	9	Amu,Dgl,Fgo,Gil,Hem,Lpa,Mgo,Min,Mou	Core
LOC105322310	H2C2_2	9	Amu,Dgl,Fgo,Gil,Hem,Lpa,Mgo,Min,Mou	Core
LOC105340929	H2C2_2	9	Amu,Dgl,Fgo,Gil,Hem,Lpa,Mgo,Min,Mou	Core
LOC105321111	H2C2_2	9	Amu,Dgl,Fgo,Gil,Hem,Lpa,Mgo,Min,Mou	Core
LOC105321720	H2C2_2	9	Amu,Dgl,Fgo,Gil,Hem,Lpa,Mgo,Min,Mou	Core
LOC105341879	H2C2_2	9	Amu,Dgl,Fgo,Gil,Hem,Lpa,Mgo,Min,Mou	Core
LOC105318047	H2C2_2	9	Amu,Dgl,Fgo,Gil,Hem,Lpa,Mgo,Min,Mou	Core
LOC105321525	H2C2_2	9	Amu,Dgl,Fgo,Gil,Hem,Lpa,Mgo,Min,Mou	Core
LOC105329577	H2C2_2	9	Amu,Dgl,Fgo,Gil,Hem,Lpa,Mgo,Min,Mou	Core
LOC105334368	H2C2_2	9	Amu,Dgl,Fgo,Gil,Hem,Lpa,Mgo,Min,Mou	Core
LOC105330070	H2C2_2	9	Amu,Dgl,Fgo,Gil,Hem,Lpa,Mgo,Min,Mou	Core
LOC105320743	H2C2_2	9	Amu,Dgl,Fgo,Gil,Hem,Lpa,Mgo,Min,Mou	Core
LOC105321719	H2C2_2	9	Amu,Dgl,Fgo,Gil,Hem,Lpa,Mgo,Min,Mou	Core
LOC105344095	H2C2_2	9	Amu,Dgl,Fgo,Gil,Hem,Lpa,Mgo,Min,Mou	Core
LOC105338241	H2C2_2	9	Amu,Dgl,Fgo,Gil,Hem,Lpa,Mgo,Min,Mou	Core
LOC105330680	H2C2_2	9	Amu,Dgl,Fgo,Gil,Hem,Lpa,Mgo,Min,Mou	Core
LOC105337352	H2C2_2	9	Amu,Dgl,Fgo,Gil,Hem,Lpa,Mgo,Min,Mou	Core
LOC105339211	H2C2_2	9	Amu,Dgl,Fgo,Gil,Hem,Lpa,Mgo,Min,Mou	Core
LOC105344620	H2C2_2	9	Amu,Dgl,Fgo,Gil,Hem,Lpa,Mgo,Min,Mou	Core
LOC105319818	H2C2_2	9	Amu,Dgl,Fgo,Gil,Hem,Lpa,Mgo,Min,Mou	Core
LOC105341052	H2C2_2	9	Amu,Dgl,Fgo,Gil,Hem,Lpa,Mgo,Min,Mou	Core
LOC105344279	H2C2_2	9	Amu,Dgl,Fgo,Gil,Hem,Lpa,Mgo,Min,Mou	Core
LOC105329945	H2C2_2	9	Amu,Dgl,Fgo,Gil,Hem,Lpa,Mgo,Min,Mou	Core
LOC105325976	H2C2_2	9	Amu,Dgl,Fgo,Gil,Hem,Lpa,Mgo,Min,Mou	Core
LOC105333079	H2C2_2	9	Amu,Dgl,Fgo,Gil,Hem,Lpa,Mgo,Min,Mou	Core
LOC105332144	H2C2_2	9	Amu,Dgl,Fgo,Gil,Hem,Lpa,Mgo,Min,Mou	Core
LOC109619669	H2C2_2	9	Amu,Dgl,Fgo,Gil,Hem,Lpa,Mgo,Min,Mou	Core
LOC105331829	H2C2_2	9	Amu,Dgl,Fgo,Gil,Hem,Lpa,Mgo,Min,Mou	Core
LOC105349123	H2C2_2	9	Amu,Dgl,Fgo,Gil,Hem,Lpa,Mgo,Min,Mou	Core
LOC105324620	H2C2_2	9	Amu,Dgl,Fgo,Gil,Hem,Lpa,Mgo,Min,Mou	Core
LOC105319206	H2C2_2	9	Amu,Dgl,Fgo,Gil,Hem,Lpa,Mgo,Min,Mou	Core
LOC105321423	H2C2_2	9	Amu,Dgl,Fgo,Gil,Hem,Lpa,Mgo,Min,Mou	Core
LOC105343716	H2C2_2	9	Amu,Dgl,Fgo,Gil,Hem,Lpa,Mgo,Min,Mou	Core
LOC105328155	H2C2_2	9	Amu,Dgl,Fgo,Gil,Hem,Lpa,Mgo,Min,Mou	Core
LOC105330766	H2C2_2	9	Amu,Dgl,Fgo,Gil,Hem,Lpa,Mgo,Min,Mou	Core
LOC105318415	H2C2_2	9	Amu,Dgl,Fgo,Gil,Hem,Lpa,Mgo,Min,Mou	Core
LOC105334157	H2C2_2	9	Amu,Dgl,Fgo,Gil,Hem,Lpa,Mgo,Min,Mou	Core
LOC105333016	H2C2_2	9	Amu,Dgl,Fgo,Gil,Hem,Lpa,Mgo,Min,Mou	Core
LOC105339544	bHLH	9	Amu,Dgl,Fgo,Gil,Hem,Lpa,Mgo,Min,Mou	Core
LOC105345607	bHLH	9	Amu,Dgl,Fgo,Gil,Hem,Lpa,Mgo,Min,Mou	Core
LOC105342338	bHLH	9	Amu,Dgl,Fgo,Gil,Hem,Lpa,Mgo,Min,Mou	Core
LOC105331135	bHLH	9	Amu,Dgl,Fgo,Gil,Hem,Lpa,Mgo,Min,Mou	Core
LOC105330195	bHLH	9	Amu,Dgl,Fgo,Gil,Hem,Lpa,Mgo,Min,Mou	Core
LOC105344411	bHLH	9	Amu,Dgl,Fgo,Gil,Hem,Lpa,Mgo,Min,Mou	Core
LOC105344816	bHLH	9	Amu,Dgl,Fgo,Gil,Hem,Lpa,Mgo,Min,Mou	Core
LOC105340685	bHLH	9	Amu,Dgl,Fgo,Gil,Hem,Lpa,Mgo,Min,Mou	Core
LOC105345239	bHLH	9	Amu,Dgl,Fgo,Gil,Hem,Lpa,Mgo,Min,Mou	Core
LOC105348556	bHLH	9	Amu,Dgl,Fgo,Gil,Hem,Lpa,Mgo,Min,Mou	Core
LOC105324288	bHLH	9	Amu,Dgl,Fgo,Gil,Hem,Lpa,Mgo,Min,Mou	Core
LOC105336631	bHLH	9	Amu,Dgl,Fgo,Gil,Hem,Lpa,Mgo,Min,Mou	Core
LOC105321712	bHLH	9	Amu,Dgl,Fgo,Gil,Hem,Lpa,Mgo,Min,Mou	Core
LOC105334948	bHLH	9	Amu,Dgl,Fgo,Gil,Hem,Lpa,Mgo,Min,Mou	Core
LOC105320588	bHLH	9	Amu,Dgl,Fgo,Gil,Hem,Lpa,Mgo,Min,Mou	Core
LOC105333133	bHLH	9	Amu,Dgl,Fgo,Gil,Hem,Lpa,Mgo,Min,Mou	Core
LOC105322432	bHLH	9	Amu,Dgl,Fgo,Gil,Hem,Lpa,Mgo,Min,Mou	Core
LOC105325006	bHLH	9	Amu,Dgl,Fgo,Gil,Hem,Lpa,Mgo,Min,Mou	Core
LOC105343328	bHLH	9	Amu,Dgl,Fgo,Gil,Hem,Lpa,Mgo,Min,Mou	Core
LOC105348555	bHLH	9	Amu,Dgl,Fgo,Gil,Hem,Lpa,Mgo,Min,Mou	Core
LOC105341455	bHLH	9	Amu,Dgl,Fgo,Gil,Hem,Lpa,Mgo,Min,Mou	Core
LOC105343043	bHLH	9	Amu,Dgl,Fgo,Gil,Hem,Lpa,Mgo,Min,Mou	Core
LOC105325560	bHLH	9	Amu,Dgl,Fgo,Gil,Hem,Lpa,Mgo,Min,Mou	Core
LOC105337948	bHLH	9	Amu,Dgl,Fgo,Gil,Hem,Lpa,Mgo,Min,Mou	Core
LOC105321266	bHLH	9	Amu,Dgl,Fgo,Gil,Hem,Lpa,Mgo,Min,Mou	Core
LOC105329857	bHLH	9	Amu,Dgl,Fgo,Gil,Hem,Lpa,Mgo,Min,Mou	Core
LOC105327015	bHLH	9	Amu,Dgl,Fgo,Gil,Hem,Lpa,Mgo,Min,Mou	Core
LOC105324565	bHLH	9	Amu,Dgl,Fgo,Gil,Hem,Lpa,Mgo,Min,Mou	Core
LOC105340517	HMG	9	Amu,Dgl,Fgo,Gil,Hem,Lpa,Mgo,Min,Mou	Core
LOC105340727	HMG	9	Amu,Dgl,Fgo,Gil,Hem,Lpa,Mgo,Min,Mou	Core
LOC105329085	HMG	9	Amu,Dgl,Fgo,Gil,Hem,Lpa,Mgo,Min,Mou	Core
LOC105329818	HMG	9	Amu,Dgl,Fgo,Gil,Hem,Lpa,Mgo,Min,Mou	Core
Hmgb1	HMG	9	Amu,Dgl,Fgo,Gil,Hem,Lpa,Mgo,Min,Mou	Core
LOC105319561	HMG	9	Amu,Dgl,Fgo,Gil,Hem,Lpa,Mgo,Min,Mou	Core
LOC105347539	HMG	9	Amu,Dgl,Fgo,Gil,Hem,Lpa,Mgo,Min,Mou	Core
LOC105321509	HMG	9	Amu,Dgl,Fgo,Gil,Hem,Lpa,Mgo,Min,Mou	Core
LOC105348069	HMG	9	Amu,Dgl,Fgo,Gil,Hem,Lpa,Mgo,Min,Mou	Core
LOC105325112	HMG	9	Amu,Dgl,Fgo,Gil,Hem,Lpa,Mgo,Min,Mou	Core
LOC105326856	HMG	9	Amu,Dgl,Fgo,Gil,Hem,Lpa,Mgo,Min,Mou	Core
LOC105321112	HMG	9	Amu,Dgl,Fgo,Gil,Hem,Lpa,Mgo,Min,Mou	Core
LOC105346819	HMG	9	Amu,Dgl,Fgo,Gil,Hem,Lpa,Mgo,Min,Mou	Core
LOC105317284	HMG	9	Amu,Dgl,Fgo,Gil,Hem,Lpa,Mgo,Min,Mou	Core
LOC105342153	HMG	9	Amu,Dgl,Fgo,Gil,Hem,Lpa,Mgo,Min,Mou	Core
LOC105340795	HMG	9	Amu,Dgl,Fgo,Gil,Hem,Lpa,Mgo,Min,Mou	Core
LOC105330921	HMG	9	Amu,Dgl,Fgo,Gil,Hem,Lpa,Mgo,Min,Mou	Core
LOC105341656	HMG	9	Amu,Dgl,Fgo,Gil,Hem,Lpa,Mgo,Min,Mou	Core
LOC105348335	HMG	9	Amu,Dgl,Fgo,Gil,Hem,Lpa,Mgo,Min,Mou	Core
LOC105344152	HMG	9	Amu,Dgl,Fgo,Gil,Hem,Lpa,Mgo,Min,Mou	Core
LOC105327228	HMG	9	Amu,Dgl,Fgo,Gil,Hem,Lpa,Mgo,Min,Mou	Core
LOC105325648	HMG	9	Amu,Dgl,Fgo,Gil,Hem,Lpa,Mgo,Min,Mou	Core
LOC105318257	HMG	9	Amu,Dgl,Fgo,Gil,Hem,Lpa,Mgo,Min,Mou	Core
LOC105328453	HMG	9	Amu,Dgl,Fgo,Gil,Hem,Lpa,Mgo,Min,Mou	Core
LOC105341659	HMG	9	Amu,Dgl,Fgo,Gil,Hem,Lpa,Mgo,Min,Mou	Core
LOC105347548	Homeodomain	9	Amu,Dgl,Fgo,Gil,Hem,Lpa,Mgo,Min,Mou	Core
LOC105345687	Homeodomain	9	Amu,Dgl,Fgo,Gil,Hem,Lpa,Mgo,Min,Mou	Core
LOC105319734	Homeodomain	9	Amu,Dgl,Fgo,Gil,Hem,Lpa,Mgo,Min,Mou	Core
LOC105322763	Homeodomain	9	Amu,Dgl,Fgo,Gil,Hem,Lpa,Mgo,Min,Mou	Core
LOC105338251	Homeodomain	9	Amu,Dgl,Fgo,Gil,Hem,Lpa,Mgo,Min,Mou	Core
LOC105318945	Homeodomain	9	Amu,Dgl,Fgo,Gil,Hem,Lpa,Mgo,Min,Mou	Core
LOC105337870	Homeodomain	9	Amu,Dgl,Fgo,Gil,Hem,Lpa,Mgo,Min,Mou	Core
LOC105341333	Homeodomain	9	Amu,Dgl,Fgo,Gil,Hem,Lpa,Mgo,Min,Mou	Core
LOC105334238	Homeodomain	9	Amu,Dgl,Fgo,Gil,Hem,Lpa,Mgo,Min,Mou	Core
LOC105332773	Homeodomain	9	Amu,Dgl,Fgo,Gil,Hem,Lpa,Mgo,Min,Mou	Core
LOC105320923	Homeodomain	9	Amu,Dgl,Fgo,Gil,Hem,Lpa,Mgo,Min,Mou	Core
LOC105320634	Homeodomain	9	Amu,Dgl,Fgo,Gil,Hem,Lpa,Mgo,Min,Mou	Core
LOC105322264	Homeodomain	9	Amu,Dgl,Fgo,Gil,Hem,Lpa,Mgo,Min,Mou	Core
LOC117686659	Homeodomain	9	Amu,Dgl,Fgo,Gil,Hem,Lpa,Mgo,Min,Mou	Core
LOC105339425	Homeodomain	9	Amu,Dgl,Fgo,Gil,Hem,Lpa,Mgo,Min,Mou	Core
LOC105328345	Homeodomain	9	Amu,Dgl,Fgo,Gil,Hem,Lpa,Mgo,Min,Mou	Core
LOC105328117	HSF	9	Amu,Dgl,Fgo,Gil,Hem,Lpa,Mgo,Min,Mou	Core
LOC105325512	HTH	9	Amu,Dgl,Fgo,Gil,Hem,Lpa,Mgo,Min,Mou	Core
LOC105346628	HTH	9	Amu,Dgl,Fgo,Gil,Hem,Lpa,Mgo,Min,Mou	Core
LOC105343806	IRF	9	Amu,Dgl,Fgo,Gil,Hem,Lpa,Mgo,Min,Mou	Core
LOC105343805	IRF	9	Amu,Dgl,Fgo,Gil,Hem,Lpa,Mgo,Min,Mou	Core
LOC105317636	IRF	9	Amu,Dgl,Fgo,Gil,Hem,Lpa,Mgo,Min,Mou	Core
LOC105336742	IRF	9	Amu,Dgl,Fgo,Gil,Hem,Lpa,Mgo,Min,Mou	Core
LOC105340324	LITAF-like	9	Amu,Dgl,Fgo,Gil,Hem,Lpa,Mgo,Min,Mou	Core
LOC105340322	LITAF-like	9	Amu,Dgl,Fgo,Gil,Hem,Lpa,Mgo,Min,Mou	Core
LOC105332781	LITAF-like	9	Amu,Dgl,Fgo,Gil,Hem,Lpa,Mgo,Min,Mou	Core
LOC105344627	LITAF-like	9	Amu,Dgl,Fgo,Gil,Hem,Lpa,Mgo,Min,Mou	Core
LOC105332776	LITAF-like	9	Amu,Dgl,Fgo,Gil,Hem,Lpa,Mgo,Min,Mou	Core
LOC105326260	LITAF-like	9	Amu,Dgl,Fgo,Gil,Hem,Lpa,Mgo,Min,Mou	Core
LOC105340328	LITAF-like	9	Amu,Dgl,Fgo,Gil,Hem,Lpa,Mgo,Min,Mou	Core
LOC105326262	LITAF-like	9	Amu,Dgl,Fgo,Gil,Hem,Lpa,Mgo,Min,Mou	Core
LOC105318412	LRRFIP	9	Amu,Dgl,Fgo,Gil,Hem,Lpa,Mgo,Min,Mou	Core
LOC117683485	LRRFIP	9	Amu,Dgl,Fgo,Gil,Hem,Lpa,Mgo,Min,Mou	Core
LOC105346347	MBD	9	Amu,Dgl,Fgo,Gil,Hem,Lpa,Mgo,Min,Mou	Core
LOC105323174	MBD	9	Amu,Dgl,Fgo,Gil,Hem,Lpa,Mgo,Min,Mou	Core
LOC105337838	MBD	9	Amu,Dgl,Fgo,Gil,Hem,Lpa,Mgo,Min,Mou	Core
LOC105342553	MBD	9	Amu,Dgl,Fgo,Gil,Hem,Lpa,Mgo,Min,Mou	Core
LOC105332598	MBD	9	Amu,Dgl,Fgo,Gil,Hem,Lpa,Mgo,Min,Mou	Core
LOC105335527	MH1	9	Amu,Dgl,Fgo,Gil,Hem,Lpa,Mgo,Min,Mou	Core
LOC105342807	MH1	9	Amu,Dgl,Fgo,Gil,Hem,Lpa,Mgo,Min,Mou	Core
LOC105337984	MH1	9	Amu,Dgl,Fgo,Gil,Hem,Lpa,Mgo,Min,Mou	Core
LOC105346419	MH1	9	Amu,Dgl,Fgo,Gil,Hem,Lpa,Mgo,Min,Mou	Core
LOC105331371	MH1	9	Amu,Dgl,Fgo,Gil,Hem,Lpa,Mgo,Min,Mou	Core
LOC105338842	Miscellaneous	9	Amu,Dgl,Fgo,Gil,Hem,Lpa,Mgo,Min,Mou	Core
LOC105328525	MIZ	9	Amu,Dgl,Fgo,Gil,Hem,Lpa,Mgo,Min,Mou	Core
LOC105332216	MIZ	9	Amu,Dgl,Fgo,Gil,Hem,Lpa,Mgo,Min,Mou	Core
LOC105347397	MOZ_SAS	9	Amu,Dgl,Fgo,Gil,Hem,Lpa,Mgo,Min,Mou	Core
LOC105333144	MOZ_SAS	9	Amu,Dgl,Fgo,Gil,Hem,Lpa,Mgo,Min,Mou	Core
LOC105342395	MOZ_SAS	9	Amu,Dgl,Fgo,Gil,Hem,Lpa,Mgo,Min,Mou	Core
LOC117690566	MOZ_SAS	9	Amu,Dgl,Fgo,Gil,Hem,Lpa,Mgo,Min,Mou	Core
LOC105328806	MOZ_SAS	9	Amu,Dgl,Fgo,Gil,Hem,Lpa,Mgo,Min,Mou	Core
LOC105329923	MOZ_SAS	9	Amu,Dgl,Fgo,Gil,Hem,Lpa,Mgo,Min,Mou	Core
LOC105343885	MYB	9	Amu,Dgl,Fgo,Gil,Hem,Lpa,Mgo,Min,Mou	Core
LOC105323254	MYB	9	Amu,Dgl,Fgo,Gil,Hem,Lpa,Mgo,Min,Mou	Core
LOC105327345	MYB	9	Amu,Dgl,Fgo,Gil,Hem,Lpa,Mgo,Min,Mou	Core
LOC105334527	MYB	9	Amu,Dgl,Fgo,Gil,Hem,Lpa,Mgo,Min,Mou	Core
LOC105343016	MYB	9	Amu,Dgl,Fgo,Gil,Hem,Lpa,Mgo,Min,Mou	Core
LOC105335446	MYB	9	Amu,Dgl,Fgo,Gil,Hem,Lpa,Mgo,Min,Mou	Core
LOC105319938	MYB	9	Amu,Dgl,Fgo,Gil,Hem,Lpa,Mgo,Min,Mou	Core
LOC105331208	MYB	9	Amu,Dgl,Fgo,Gil,Hem,Lpa,Mgo,Min,Mou	Core
LOC105338435	MYB	9	Amu,Dgl,Fgo,Gil,Hem,Lpa,Mgo,Min,Mou	Core
LOC105342412	MYB	9	Amu,Dgl,Fgo,Gil,Hem,Lpa,Mgo,Min,Mou	Core
LOC105334750	MYB	9	Amu,Dgl,Fgo,Gil,Hem,Lpa,Mgo,Min,Mou	Core
LOC105328284	MYB	9	Amu,Dgl,Fgo,Gil,Hem,Lpa,Mgo,Min,Mou	Core
LOC105340111	MYB	9	Amu,Dgl,Fgo,Gil,Hem,Lpa,Mgo,Min,Mou	Core
LOC105337306	MYB	9	Amu,Dgl,Fgo,Gil,Hem,Lpa,Mgo,Min,Mou	Core
LOC105317386	MYB	9	Amu,Dgl,Fgo,Gil,Hem,Lpa,Mgo,Min,Mou	Core
LOC105340487	MYB	9	Amu,Dgl,Fgo,Gil,Hem,Lpa,Mgo,Min,Mou	Core
LOC105319105	MYB	9	Amu,Dgl,Fgo,Gil,Hem,Lpa,Mgo,Min,Mou	Core
LOC105322438	NCU-G1	9	Amu,Dgl,Fgo,Gil,Hem,Lpa,Mgo,Min,Mou	Core
LOC105324981	NDT80_PhoG	9	Amu,Dgl,Fgo,Gil,Hem,Lpa,Mgo,Min,Mou	Core
LOC105320930	NF-X1	9	Amu,Dgl,Fgo,Gil,Hem,Lpa,Mgo,Min,Mou	Core
LOC105342997	NF-X1	9	Amu,Dgl,Fgo,Gil,Hem,Lpa,Mgo,Min,Mou	Core
LOC105346837	NF-YA	9	Amu,Dgl,Fgo,Gil,Hem,Lpa,Mgo,Min,Mou	Core
LOC105341411	NF-YA	9	Amu,Dgl,Fgo,Gil,Hem,Lpa,Mgo,Min,Mou	Core
LOC105348452	NF-YB	9	Amu,Dgl,Fgo,Gil,Hem,Lpa,Mgo,Min,Mou	Core
LOC105331310	NF-YB	9	Amu,Dgl,Fgo,Gil,Hem,Lpa,Mgo,Min,Mou	Core
LOC109618056	NF-YB	9	Amu,Dgl,Fgo,Gil,Hem,Lpa,Mgo,Min,Mou	Core
LOC105322423	NF-YC	9	Amu,Dgl,Fgo,Gil,Hem,Lpa,Mgo,Min,Mou	Core
LOC105327060	NF-YC	9	Amu,Dgl,Fgo,Gil,Hem,Lpa,Mgo,Min,Mou	Core
LOC105333569	NF-YC	9	Amu,Dgl,Fgo,Gil,Hem,Lpa,Mgo,Min,Mou	Core
LOC105342385	Nrf1	9	Amu,Dgl,Fgo,Gil,Hem,Lpa,Mgo,Min,Mou	Core
LOC117686598	Nrf1	9	Amu,Dgl,Fgo,Gil,Hem,Lpa,Mgo,Min,Mou	Core
LOC105320116	Nrf1	9	Amu,Dgl,Fgo,Gil,Hem,Lpa,Mgo,Min,Mou	Core
LOC105320102	Nrf1	9	Amu,Dgl,Fgo,Gil,Hem,Lpa,Mgo,Min,Mou	Core
LOC105340434	P53	9	Amu,Dgl,Fgo,Gil,Hem,Lpa,Mgo,Min,Mou	Core
LOC105340330	PAX	9	Amu,Dgl,Fgo,Gil,Hem,Lpa,Mgo,Min,Mou	Core
LOC105334476	PAX	9	Amu,Dgl,Fgo,Gil,Hem,Lpa,Mgo,Min,Mou	Core
LOC117680785	PAX	9	Amu,Dgl,Fgo,Gil,Hem,Lpa,Mgo,Min,Mou	Core
LOC105338280	PC4	9	Amu,Dgl,Fgo,Gil,Hem,Lpa,Mgo,Min,Mou	Core
LOC105342266	PLU-1	9	Amu,Dgl,Fgo,Gil,Hem,Lpa,Mgo,Min,Mou	Core
LOC105318365	Pou	9	Amu,Dgl,Fgo,Gil,Hem,Lpa,Mgo,Min,Mou	Core
LOC105325597	RFX	9	Amu,Dgl,Fgo,Gil,Hem,Lpa,Mgo,Min,Mou	Core
LOC105334783	RFX	9	Amu,Dgl,Fgo,Gil,Hem,Lpa,Mgo,Min,Mou	Core
LOC105330746	RHD	9	Amu,Dgl,Fgo,Gil,Hem,Lpa,Mgo,Min,Mou	Core
LOC105319044	RHD	9	Amu,Dgl,Fgo,Gil,Hem,Lpa,Mgo,Min,Mou	Core
LOC105325572	RHD	9	Amu,Dgl,Fgo,Gil,Hem,Lpa,Mgo,Min,Mou	Core
LOC105346928	RHD	9	Amu,Dgl,Fgo,Gil,Hem,Lpa,Mgo,Min,Mou	Core
LOC105336942	Runt	9	Amu,Dgl,Fgo,Gil,Hem,Lpa,Mgo,Min,Mou	Core
LOC105344988	RXR-like	9	Amu,Dgl,Fgo,Gil,Hem,Lpa,Mgo,Min,Mou	Core
LOC105348353	RXR-like	9	Amu,Dgl,Fgo,Gil,Hem,Lpa,Mgo,Min,Mou	Core
LOC105333288	RXR-like	9	Amu,Dgl,Fgo,Gil,Hem,Lpa,Mgo,Min,Mou	Core
LOC105335746	RXR-like	9	Amu,Dgl,Fgo,Gil,Hem,Lpa,Mgo,Min,Mou	Core
LOC105320846	RXR-like	9	Amu,Dgl,Fgo,Gil,Hem,Lpa,Mgo,Min,Mou	Core
LOC105347945	SAND	9	Amu,Dgl,Fgo,Gil,Hem,Lpa,Mgo,Min,Mou	Core
LOC105343605	SAND	9	Amu,Dgl,Fgo,Gil,Hem,Lpa,Mgo,Min,Mou	Core
LOC105318031	SF-like	9	Amu,Dgl,Fgo,Gil,Hem,Lpa,Mgo,Min,Mou	Core
LOC105336193	SF-like	9	Amu,Dgl,Fgo,Gil,Hem,Lpa,Mgo,Min,Mou	Core
LOC117680435	SF-like	9	Amu,Dgl,Fgo,Gil,Hem,Lpa,Mgo,Min,Mou	Core
LOC105331426	SNF2	9	Amu,Dgl,Fgo,Gil,Hem,Lpa,Mgo,Min,Mou	Core
LOC105327613	SNF2	9	Amu,Dgl,Fgo,Gil,Hem,Lpa,Mgo,Min,Mou	Core
LOC105344217	SNF2	9	Amu,Dgl,Fgo,Gil,Hem,Lpa,Mgo,Min,Mou	Core
LOC105345699	SNF2	9	Amu,Dgl,Fgo,Gil,Hem,Lpa,Mgo,Min,Mou	Core
LOC105331446	SNF2	9	Amu,Dgl,Fgo,Gil,Hem,Lpa,Mgo,Min,Mou	Core
LOC105320932	SNF2	9	Amu,Dgl,Fgo,Gil,Hem,Lpa,Mgo,Min,Mou	Core
LOC105342401	SNF2	9	Amu,Dgl,Fgo,Gil,Hem,Lpa,Mgo,Min,Mou	Core
LOC105343398	SNF2	9	Amu,Dgl,Fgo,Gil,Hem,Lpa,Mgo,Min,Mou	Core
LOC117692952	SNF2	9	Amu,Dgl,Fgo,Gil,Hem,Lpa,Mgo,Min,Mou	Core
LOC105339993	SNF2	9	Amu,Dgl,Fgo,Gil,Hem,Lpa,Mgo,Min,Mou	Core
LOC105339697	SNF2	9	Amu,Dgl,Fgo,Gil,Hem,Lpa,Mgo,Min,Mou	Core
LOC105324766	SNF2	9	Amu,Dgl,Fgo,Gil,Hem,Lpa,Mgo,Min,Mou	Core
LOC105321713	SNF2	9	Amu,Dgl,Fgo,Gil,Hem,Lpa,Mgo,Min,Mou	Core
LOC105337047	SNF2	9	Amu,Dgl,Fgo,Gil,Hem,Lpa,Mgo,Min,Mou	Core
LOC105343351	SNF2	9	Amu,Dgl,Fgo,Gil,Hem,Lpa,Mgo,Min,Mou	Core
LOC105332231	SRF	9	Amu,Dgl,Fgo,Gil,Hem,Lpa,Mgo,Min,Mou	Core
LOC105332223	SRF	9	Amu,Dgl,Fgo,Gil,Hem,Lpa,Mgo,Min,Mou	Core
LOC105341352	SRF	9	Amu,Dgl,Fgo,Gil,Hem,Lpa,Mgo,Min,Mou	Core
LOC105335326	STAT	9	Amu,Dgl,Fgo,Gil,Hem,Lpa,Mgo,Min,Mou	Core
LOC105318228	STAT	9	Amu,Dgl,Fgo,Gil,Hem,Lpa,Mgo,Min,Mou	Core
LOC105332473	STAT	9	Amu,Dgl,Fgo,Gil,Hem,Lpa,Mgo,Min,Mou	Core
LOC105344199	TEA	9	Amu,Dgl,Fgo,Gil,Hem,Lpa,Mgo,Min,Mou	Core
LOC105340390	THAP	9	Amu,Dgl,Fgo,Gil,Hem,Lpa,Mgo,Min,Mou	Core
LOC117690137	THAP	9	Amu,Dgl,Fgo,Gil,Hem,Lpa,Mgo,Min,Mou	Core
LOC105344607	THAP	9	Amu,Dgl,Fgo,Gil,Hem,Lpa,Mgo,Min,Mou	Core
LOC105320761	THAP	9	Amu,Dgl,Fgo,Gil,Hem,Lpa,Mgo,Min,Mou	Core
LOC105328926	THR-like	9	Amu,Dgl,Fgo,Gil,Hem,Lpa,Mgo,Min,Mou	Core
LOC105317849	THR-like	9	Amu,Dgl,Fgo,Gil,Hem,Lpa,Mgo,Min,Mou	Core
LOC105335191	THR-like	9	Amu,Dgl,Fgo,Gil,Hem,Lpa,Mgo,Min,Mou	Core
LOC105336419	THR-like	9	Amu,Dgl,Fgo,Gil,Hem,Lpa,Mgo,Min,Mou	Core
LOC105331216	THR-like	9	Amu,Dgl,Fgo,Gil,Hem,Lpa,Mgo,Min,Mou	Core
LOC105341096	THR-like	9	Amu,Dgl,Fgo,Gil,Hem,Lpa,Mgo,Min,Mou	Core
LOC105341900	THR-like	9	Amu,Dgl,Fgo,Gil,Hem,Lpa,Mgo,Min,Mou	Core
LOC105321080	THR-like	9	Amu,Dgl,Fgo,Gil,Hem,Lpa,Mgo,Min,Mou	Core
LOC105328274	THR-like	9	Amu,Dgl,Fgo,Gil,Hem,Lpa,Mgo,Min,Mou	Core
LOC105331219	THR-like	9	Amu,Dgl,Fgo,Gil,Hem,Lpa,Mgo,Min,Mou	Core
LOC105331187	THR-like	9	Amu,Dgl,Fgo,Gil,Hem,Lpa,Mgo,Min,Mou	Core
LOC105331188	THR-like	9	Amu,Dgl,Fgo,Gil,Hem,Lpa,Mgo,Min,Mou	Core
LOC105333761	THR-like	9	Amu,Dgl,Fgo,Gil,Hem,Lpa,Mgo,Min,Mou	Core
LOC105322741	THR-like	9	Amu,Dgl,Fgo,Gil,Hem,Lpa,Mgo,Min,Mou	Core
LOC105339440	THR-like	9	Amu,Dgl,Fgo,Gil,Hem,Lpa,Mgo,Min,Mou	Core
LOC105336956	THR-like	9	Amu,Dgl,Fgo,Gil,Hem,Lpa,Mgo,Min,Mou	Core
LOC105347138	THR-like	9	Amu,Dgl,Fgo,Gil,Hem,Lpa,Mgo,Min,Mou	Core
LOC105338374	TLC	9	Amu,Dgl,Fgo,Gil,Hem,Lpa,Mgo,Min,Mou	Core
LOC105325513	TLC	9	Amu,Dgl,Fgo,Gil,Hem,Lpa,Mgo,Min,Mou	Core
LOC117683888	TLC	9	Amu,Dgl,Fgo,Gil,Hem,Lpa,Mgo,Min,Mou	Core
LOC105333724	TLC	9	Amu,Dgl,Fgo,Gil,Hem,Lpa,Mgo,Min,Mou	Core
LOC105332957	TLC	9	Amu,Dgl,Fgo,Gil,Hem,Lpa,Mgo,Min,Mou	Core
LOC105325135	TLC	9	Amu,Dgl,Fgo,Gil,Hem,Lpa,Mgo,Min,Mou	Core
LOC105321522	TLC	9	Amu,Dgl,Fgo,Gil,Hem,Lpa,Mgo,Min,Mou	Core
LOC105318111	TLC	9	Amu,Dgl,Fgo,Gil,Hem,Lpa,Mgo,Min,Mou	Core
LOC105327283	TSC22	9	Amu,Dgl,Fgo,Gil,Hem,Lpa,Mgo,Min,Mou	Core
LOC105327881	Tub	9	Amu,Dgl,Fgo,Gil,Hem,Lpa,Mgo,Min,Mou	Core
LOC105339740	Tub	9	Amu,Dgl,Fgo,Gil,Hem,Lpa,Mgo,Min,Mou	Core
LOC105335934	Tub	9	Amu,Dgl,Fgo,Gil,Hem,Lpa,Mgo,Min,Mou	Core
LOC105329306	zf-C4	9	Amu,Dgl,Fgo,Gil,Hem,Lpa,Mgo,Min,Mou	Core
LOC105323212	zf-C4	9	Amu,Dgl,Fgo,Gil,Hem,Lpa,Mgo,Min,Mou	Core
LOC105331185	zf-C4	9	Amu,Dgl,Fgo,Gil,Hem,Lpa,Mgo,Min,Mou	Core
LOC105331184	zf-C4	9	Amu,Dgl,Fgo,Gil,Hem,Lpa,Mgo,Min,Mou	Core
LOC117684619	H2C2_2	8	Amu,Dgl,Fgo,Gil,Hem,Lpa,Mgo,Min	Softcore
LOC105337416	MYB	8	Amu,Dgl,Fgo,Gil,Hem,Lpa,Min,Mou	Softcore
LOC117682346	THAP	8	Amu,Dgl,Fgo,Gil,Hem,Lpa,Min,Mou	Softcore
LOC105345266	THAP	8	Amu,Dgl,Fgo,Gil,Hem,Lpa,Min,Mou	Softcore
LOC117684866	THAP	8	Amu,Dgl,Fgo,Gil,Hem,Lpa,Min,Mou	Softcore
LOC117680363	THAP	8	Amu,Dgl,Fgo,Gil,Hem,Lpa,Min,Mou	Softcore
LOC105346331	THAP	8	Amu,Dgl,Fgo,Gil,Hem,Lpa,Min,Mou	Softcore
LOC117686392	THAP	8	Amu,Dgl,Fgo,Gil,Hem,Lpa,Min,Mou	Softcore
LOC117692208	THAP	8	Amu,Dgl,Fgo,Gil,Hem,Lpa,Min,Mou	Softcore
LOC117692852	THAP	8	Amu,Dgl,Fgo,Gil,Hem,Lpa,Min,Mou	Softcore
LOC105337634	THAP	8	Amu,Dgl,Fgo,Gil,Hem,Lpa,Min,Mou	Softcore
LOC105347234	THAP	8	Amu,Dgl,Fgo,Gil,Hem,Lpa,Min,Mou	Softcore
LOC105335641	THAP	8	Amu,Dgl,Fgo,Gil,Hem,Lpa,Min,Mou	Softcore
LOC105318115	TLC	8	Amu,Dgl,Fgo,Gil,Hem,Lpa,Min,Mou	Softcore
LOC117689910	C2H2	8	Amu,Dgl,Fgo,Gil,Hem,Lpa,Min,Mou	Softcore
LOC105325470	Homeodomain	8	Amu,Dgl,Fgo,Gil,Hem,Mgo,Min,Mou	Softcore
LOC105325075	Homeodomain	8	Amu,Dgl,Fgo,Gil,Hem,Mgo,Min,Mou	Softcore
LOC105338304	DM	8	Amu,Dgl,Fgo,Gil,Lpa,Mgo,Min,Mou	Softcore
LOC105328489	Forkhead	8	Amu,Dgl,Fgo,Gil,Lpa,Mgo,Min,Mou	Softcore
LOC105338270	GATA	8	Amu,Dgl,Fgo,Gil,Lpa,Mgo,Min,Mou	Softcore
LOC105327693	bHLH	8	Amu,Dgl,Fgo,Gil,Lpa,Mgo,Min,Mou	Softcore
LOC105336245	T-box	8	Amu,Dgl,Fgo,Gil,Lpa,Mgo,Min,Mou	Softcore
LOC105344692	C2H2	8	Amu,Dgl,Fgo,Gil,Lpa,Mgo,Min,Mou	Softcore
LOC105322770	C2H2	8	Amu,Dgl,Fgo,Gil,Lpa,Mgo,Min,Mou	Softcore
LOC105333915	C2H2	8	Amu,Dgl,Fgo,Gil,Lpa,Mgo,Min,Mou	Softcore
LOC105343610	C2H2	8	Amu,Dgl,Fgo,Gil,Lpa,Mgo,Min,Mou	Softcore
LOC105338218	H2C2_2	8	Amu,Dgl,Fgo,Gil,Lpa,Mgo,Min,Mou	Softcore
LOC105339326	BTB	8	Dgl,Fgo,Gil,Hem,Lpa,Mgo,Min,Mou	Softcore
LOC109617077	BTB	8	Dgl,Fgo,Gil,Hem,Lpa,Mgo,Min,Mou	Softcore
LOC105335096	BTB	8	Dgl,Fgo,Gil,Hem,Lpa,Mgo,Min,Mou	Softcore
LOC105325116	CP2	8	Dgl,Fgo,Gil,Hem,Lpa,Mgo,Min,Mou	Softcore
LOC105331613	E2F_TDP	8	Dgl,Fgo,Gil,Hem,Lpa,Mgo,Min,Mou	Softcore
LOC105326453	ESR-like	8	Dgl,Fgo,Gil,Hem,Lpa,Mgo,Min,Mou	Softcore
LOC105332606	GATA	8	Dgl,Fgo,Gil,Hem,Lpa,Mgo,Min,Mou	Softcore
LOC105321711	bHLH	8	Dgl,Fgo,Gil,Hem,Lpa,Mgo,Min,Mou	Softcore
LOC105348553	bHLH	8	Dgl,Fgo,Gil,Hem,Lpa,Mgo,Min,Mou	Softcore
LOC105317579	bHLH	8	Dgl,Fgo,Gil,Hem,Lpa,Mgo,Min,Mou	Softcore
LOC105340883	bHLH	8	Dgl,Fgo,Gil,Hem,Lpa,Mgo,Min,Mou	Softcore
LOC105339144	bHLH	8	Dgl,Fgo,Gil,Hem,Lpa,Mgo,Min,Mou	Softcore
LOC105333210	bHLH	8	Dgl,Fgo,Gil,Hem,Lpa,Mgo,Min,Mou	Softcore
LOC105335613	Homeodomain	8	Dgl,Fgo,Gil,Hem,Lpa,Mgo,Min,Mou	Softcore
LOC117689801	Homeodomain	8	Dgl,Fgo,Gil,Hem,Lpa,Mgo,Min,Mou	Softcore
LOC105345931	HPD	8	Dgl,Fgo,Gil,Hem,Lpa,Mgo,Min,Mou	Softcore
LOC105320231	MYB	8	Dgl,Fgo,Gil,Hem,Lpa,Mgo,Min,Mou	Softcore
LOC105328126	RFX	8	Dgl,Fgo,Gil,Hem,Lpa,Mgo,Min,Mou	Softcore
LOC105320853	bZIP	8	Dgl,Fgo,Gil,Hem,Lpa,Mgo,Min,Mou	Softcore
LOC105337716	bZIP	8	Dgl,Fgo,Gil,Hem,Lpa,Mgo,Min,Mou	Softcore
LOC105340429	bZIP	8	Dgl,Fgo,Gil,Hem,Lpa,Mgo,Min,Mou	Softcore
LOC105337011	bZIP	8	Dgl,Fgo,Gil,Hem,Lpa,Mgo,Min,Mou	Softcore
LOC105326988	THAP	8	Dgl,Fgo,Gil,Hem,Lpa,Mgo,Min,Mou	Softcore
LOC105343963	TLC	8	Dgl,Fgo,Gil,Hem,Lpa,Mgo,Min,Mou	Softcore
LOC105322853	C2H2	8	Dgl,Fgo,Gil,Hem,Lpa,Mgo,Min,Mou	Softcore
LOC105336043	C2H2	8	Dgl,Fgo,Gil,Hem,Lpa,Mgo,Min,Mou	Softcore
LOC105331439	C2H2	8	Dgl,Fgo,Gil,Hem,Lpa,Mgo,Min,Mou	Softcore
LOC105347368	C2H2	8	Dgl,Fgo,Gil,Hem,Lpa,Mgo,Min,Mou	Softcore
LOC117687954	C2H2	8	Dgl,Fgo,Gil,Hem,Lpa,Mgo,Min,Mou	Softcore
LOC105325707	zf-C4	8	Dgl,Fgo,Gil,Hem,Lpa,Mgo,Min,Mou	Softcore
LOC105318482	H2C2_2	8	Dgl,Fgo,Gil,Hem,Lpa,Mgo,Min,Mou	Softcore
LOC117683689	H2C2_2	8	Dgl,Fgo,Gil,Hem,Lpa,Mgo,Min,Mou	Softcore
LOC105344659	H2C2_2	8	Dgl,Fgo,Gil,Hem,Lpa,Mgo,Min,Mou	Softcore
LOC105344263	BTB	7	Amu,Dgl,Fgo,Gil,Hem,Lpa,Min	Softcore
LOC105342372	BTB	7	Amu,Dgl,Fgo,Gil,Lpa,Min,Mou	Softcore
LOC105339277	Homeodomain	7	Amu,Dgl,Fgo,Lpa,Mgo,Min,Mou	Softcore
LOC105335106	C2H2	7	Amu,Dgl,Fgo,Lpa,Mgo,Min,Mou	Softcore
LOC105319183	THAP	7	Amu,Dgl,Gil,Hem,Lpa,Min,Mou	Softcore
LOC105325904	bHLH	7	Amu,Dgl,Mgo,Gil,Lpa,Min,Mou	Softcore
LOC117687596	H2C2_2	7	Amu,Fgo,Gil,Hem,Lpa,Mgo,Min	Softcore
LOC117683901	H2C2_2	7	Dgl,Fgo,Gil,Hem,Lpa,Mgo,Min	Softcore
LOC105333242	bHLH	7	Dgl,Fgo,Gil,Hem,Lpa,Min,Mou	Softcore
LOC105346529	HMG	7	Dgl,Fgo,Gil,Hem,Lpa,Min,Mou	Softcore
LOC109619033	THAP	7	Dgl,Fgo,Gil,Hem,Lpa,Min,Mou	Softcore
LOC105348800	THAP	7	Dgl,Fgo,Gil,Hem,Lpa,Min,Mou	Softcore
LOC105340746	Forkhead	7	Dgl,Fgo,Gil,Lpa,Mgo,Min,Mou	Softcore
LOC105318190	Forkhead	7	Dgl,Fgo,Gil,Lpa,Mgo,Min,Mou	Softcore
LOC105329470	bHLH	7	Dgl,Fgo,Gil,Lpa,Mgo,Min,Mou	Softcore
LOC105331716	bHLH	7	Dgl,Fgo,Gil,Lpa,Mgo,Min,Mou	Softcore
LOC105333600	bHLH	7	Dgl,Fgo,Gil,Lpa,Mgo,Min,Mou	Softcore
LOC105346104	bHLH	7	Dgl,Fgo,Gil,Lpa,Mgo,Min,Mou	Softcore
LOC105320487	Homeodomain	7	Dgl,Fgo,Gil,Lpa,Mgo,Min,Mou	Softcore
LOC105341355	Homeodomain	7	Dgl,Fgo,Gil,Lpa,Mgo,Min,Mou	Softcore
LOC105344310	Homeodomain	7	Dgl,Fgo,Gil,Lpa,Mgo,Min,Mou	Softcore
LOC105345246	NGFIB-like	7	Dgl,Fgo,Gil,Lpa,Mgo,Min,Mou	Softcore
LOC105331461	PC4	7	Dgl,Fgo,Gil,Lpa,Mgo,Min,Mou	Softcore
LOC117680409	Pou	7	Dgl,Fgo,Gil,Lpa,Mgo,Min,Mou	Softcore
LOC105320474	THR-like	7	Dgl,Fgo,Gil,Lpa,Mgo,Min,Mou	Softcore
LOC105319262	C2H2	7	Dgl,Fgo,Gil,Lpa,Mgo,Min,Mou	Softcore
LOC105340329	LITAF-like	7	Dgl,Fgo,Gil,Lpa,Mgo,Min,Mou	Softcore
LOC105340323	LITAF-like	7	Dgl,Fgo,Gil,Lpa,Mgo,Min,Mou	Softcore
LOC105320384	HMG	7	Dgl,Fgo,Mgo,Gil,Hem,Lpa,Mou	Softcore
LOC105332680	Homeodomain	7	Dgl,Fgo,Mgo,Gil,Hem,Lpa,Mou	Softcore
LOC105320558	Ets	7	Dgl,Gil,Hem,Lpa,Mgo,Min,Mou	Softcore
LOC105345296	HMG	7	Fgo,Dgl,Hem,Lpa,Mgo,Min,Mou	Softcore
LOC105338407	Pou	7	Fgo,Gil,Hem,Lpa,Mgo,Min,Mou	Softcore
LOC105325968	H2C2_2	6	Amu,Dgl,Fgo,Hem,Lpa,Min	Softcore
LOC117690550	Homeodomain	6	Amu,Dgl,Fgo,Mgo,Min,Mou	Softcore
LOC105325029	THAP	6	Amu,Dgl,Gil,Lpa,Min,Mou	Softcore
LOC117680716	C2H2	6	Amu,Dgl,Gil,Lpa,Min,Mou	Softcore
LOC105337590	Homeodomain	6	Amu,Dgl,Mgo,Gil,Min,Mou	Softcore
LOC105323256	Homeodomain	6	Amu,Dgl,Mgo,Hem,Min,Mou	Softcore
LOC105336233	T-box	6	Amu,Fgo,Gil,Mgo,Min,Mou	Softcore
LOC105318844	BTB	6	Amu,Fgo,Hem,Lpa,Min,Mou	Softcore
LOC105326367	ARID	6	Amu,Mgo,Gil,Lpa,Min,Mou	Softcore
LOC105321024	BTB	6	Dgl,Fgo,Gil,Hem,Lpa,Mgo	Softcore
LOC105345377	C2H2	6	Dgl,Fgo,Gil,Hem,Lpa,Mgo	Softcore
LOC105324388	BTB	6	Dgl,Fgo,Gil,Hem,Lpa,Mou	Softcore
LOC105344042	THR-like	6	Dgl,Fgo,Gil,Lpa,Mgo,Mou	Softcore
LOC105332780	LITAF-like	6	Dgl,Fgo,Gil,Lpa,Min,Mou	Softcore
LOC105326439	Homeodomain	6	Dgl,Fgo,Gil,Mgo,Min,Mou	Softcore
LOC105337384	Homeodomain	6	Dgl,Fgo,Lpa,Mgo,Min,Mou	Softcore
LOC105346279	BTB	6	Dgl,Mgo,Gil,Lpa,Min,Mou	Softcore
LOC105332930	HMG	6	Dgl,Mgo,Gil,Lpa,Min,Mou	Softcore
LOC117689304	Homeodomain	6	Dgl,Mgo,Gil,Lpa,Min,Mou	Softcore
LOC117688294	Homeodomain	6	Dgl,Mgo,Gil,Lpa,Min,Mou	Softcore
LOC117688331	Homeodomain	6	Dgl,Mgo,Gil,Lpa,Min,Mou	Softcore
LOC105348737	Pou	6	Dgl,Mgo,Gil,Lpa,Min,Mou	Softcore
LOC105319483	T-box	6	Dgl,Mgo,Gil,Lpa,Min,Mou	Softcore
LOC105323051	C2H2	6	Dgl,Mgo,Gil,Lpa,Min,Mou	Softcore
LOC105327927	H2C2_2	6	Dgl,Mgo,Gil,Lpa,Min,Mou	Softcore
LOC105345436	H2C2_2	6	Dgl,Mgo,Hem,Lpa,Min,Mou	Softcore
LOC105349084	bZIP	6	Fgo,Gil,Hem,Lpa,Min,Mou	Softcore
LOC105326440	Homeodomain	6	Fgo,Gil,Hem,Mgo,Min,Mou	Softcore
LOC105340018	Homeodomain	6	Fgo,Gil,Hem,Mgo,Min,Mou	Softcore
LOC105347006	BTB	6	Fgo,Gil,Lpa,Mgo,Min,Mou	Softcore
LOC105347058	bHLH	6	Fgo,Gil,Lpa,Mgo,Min,Mou	Softcore
LOC105318254	bHLH	6	Fgo,Gil,Lpa,Mgo,Min,Mou	Softcore
LOC105320154	C2H2	6	Fgo,Gil,Lpa,Mgo,Min,Mou	Softcore
LOC105328338	H2C2_2	5	Amu,Dgl,Fgo,Hem,Lpa	Softcore
LOC105339319	C2H2	5	Amu,Dgl,Fgo,Hem,Mgo	Softcore
LOC105323257	Homeodomain	5	Amu,Dgl,Gil,Min,Mou	Softcore
LOC117680311	Homeodomain	5	Amu,Dgl,Gil,Min,Mou	Softcore
LOC105329205	THAP	5	Amu,Fgo,Hem,Lpa,Min	Softcore
LOC105326416	BTB	5	Dgl,Fgo,Gil,Hem,Lpa	Softcore
LOC105333931	BTB	5	Dgl,Fgo,Gil,Hem,Lpa	Softcore
LOC105328222	BTB	5	Dgl,Fgo,Gil,Lpa,Mou	Softcore
LOC105344970	Homeodomain	5	Dgl,Fgo,Gil,Lpa,Mou	Softcore
LOC117690082	THAP	5	Dgl,Fgo,Gil,Lpa,Mou	Softcore
LOC105325417	AP-2	5	Dgl,Fgo,Hem,Min,Mou	Softcore
LOC105342808	BTB	5	Dgl,Fgo,Lpa,Min,Mou	Softcore
LOC105331022	C2H2	5	Dgl,Fgo,Lpa,Min,Mou	Softcore
LOC105341016	Homeodomain	5	Dgl,Mgo,Gil,Min,Mou	Softcore
LOC105330515	H2C2_2	5	Dgl,Mgo,Hem,Min,Mou	Softcore
LOC105339352	C2H2	5	Dgl,Mgo,Lpa,Min,Mou	Softcore
LOC105339354	C2H2	5	Dgl,Mgo,Lpa,Min,Mou	Softcore
LOC105345434	H2C2_2	5	Dgl,Mgo,Lpa,Min,Mou	Softcore
LOC105339353	H2C2_2	5	Dgl,Mgo,Lpa,Min,Mou	Softcore
LOC105324773	MYB	5	Fgo,Dgl,Gil,Hem,Mgo	Softcore
LOC105349024	SNF2	5	Fgo,Dgl,Gil,Hem,Mgo	Softcore
LOC105342477	SNF2	5	Fgo,Dgl,Gil,Hem,Mgo	Softcore
LOC117690080	BTB	5	Fgo,Dgl,Gil,Lpa,Mgo	Softcore
LOC105318699	BTB	5	Fgo,Dgl,Gil,Lpa,Mgo	Softcore
LOC105328807	BTB	5	Fgo,Dgl,Gil,Lpa,Mgo	Softcore
LOC105317981	Homeodomain	5	Fgo,Dgl,Gil,Lpa,Mgo	Softcore
LOC117685035	RFX	5	Fgo,Dgl,Gil,Lpa,Mgo	Softcore
LOC105321968	C2H2	5	Fgo,Dgl,Gil,Lpa,Mgo	Softcore
LOC109617094	BTB	5	Fgo,Dgl,Hem,Lpa,Mgo	Softcore
LOC105341474	Forkhead	5	Fgo,Dgl,Hem,Lpa,Mgo	Softcore
LOC105348011	Homeodomain	5	Fgo,Gil,Lpa,Mgo,Mou	Softcore
LOC105319721	Homeodomain	5	Fgo,Hem,Mgo,Min,Mou	Softcore
LOC105342731	Homeodomain	5	Gil,Lpa,Mgo,Min,Mou	Softcore
LOC105328962	T-box	5	Gil,Lpa,Mgo,Min,Mou	Softcore
LOC105338997	C2H2	5	Gil,Lpa,Mgo,Min,Mou	Softcore
LOC105340436	Forkhead	4	Amu,Dgl,Fgo,Hem	Softcore
LOC105317498	Forkhead	4	Amu,Dgl,Fgo,Hem	Softcore
LOC105333922	Forkhead	4	Amu,Dgl,Fgo,Hem	Softcore
LOC105319266	Homeodomain	4	Amu,Dgl,Fgo,Hem	Softcore
LOC105333225	T-box	4	Amu,Dgl,Fgo,Hem	Softcore
LOC105332491	bZIP	4	Amu,Dgl,Fgo,Hem	Softcore
LOC105339244	Homeodomain	4	Amu,Dgl,Fgo,Mgo	Softcore
LOC105320317	C2H2	4	Amu,Dgl,Fgo,Mgo	Softcore
LOC105337881	Homeodomain	4	Amu,Gil,Lpa,Min	Softcore
LOC105330628	BTB	4	Amu,Hem,Mgo,Mou	Softcore
LOC105347996	bHLH	4	Amu,Lpa,Min,Mou	Softcore
LOC105328655	Homeodomain	4	Dgl,Fgo,Hem,Mou	Softcore
LOC117682443	BTB	4	Dgl,Fgo,Lpa,Mgo	Softcore
LOC105328015	DM	4	Dgl,Fgo,Lpa,Mgo	Softcore
LOC105321094	Forkhead	4	Dgl,Fgo,Lpa,Mgo	Softcore
LOC105321092	Forkhead	4	Dgl,Fgo,Lpa,Mgo	Softcore
LOC105319597	Forkhead	4	Dgl,Fgo,Lpa,Mgo	Softcore
LOC105336095	RXR-like	4	Dgl,Fgo,Lpa,Mgo	Softcore
LOC105339662	T-box	4	Dgl,Fgo,Lpa,Mgo	Softcore
LOC105346926	THAP	4	Dgl,Fgo,Lpa,Mgo	Softcore
LOC117689864	H2C2_2	4	Dgl,Fgo,Lpa,Mou	Softcore
LOC105326001	BTB	4	Dgl,Gil,Fgo,Mgo	Softcore
LOC105319919	Homeodomain	4	Dgl,Gil,Lpa,Mgo	Softcore
LOC105326437	Homeodomain	4	Dgl,Gil,Min,Mou	Softcore
LOC105323580	bHLH	4	Fgo,Dgl,Hem,Mgo	Softcore
LOC105323175	bZIP	4	Fgo,Dgl,Hem,Mgo	Softcore
LOC105317281	TLC	4	Fgo,Dgl,Hem,Mgo	Softcore
LOC105322247	THAP	4	Fgo,Gil,Mgo,Lpa	Softcore
LOC105347995	Homeodomain	4	Fgo,Gil,Mgo,Min	Softcore
LOC105342795	PAX	4	Fgo,Hem,Min,Mou	Softcore
LOC105321418	BTB	4	Gil,Lpa,Mgo,Mou	Softcore
LOC105318856	Homeodomain	4	Gil,Lpa,Min,Mou	Softcore
LOC117683315	THAP	4	Gil,Lpa,Min,Mou	Softcore
LOC105326436	Homeodomain	4	Gil,Min,Mgo,Mou	Softcore
LOC105337812	COE	4	Gil,Min,Mgo,Mou	Softcore
LOC105318944	Homeodomain	4	Lpa,Mgo,Min,Mou	Softcore
LOC105318114	TLC	3	Amu,Min,Mou	Softcore
LOC105325623	Homeodomain	3	Dgl,Fgo,Hem	Softcore
LOC105339441	THR-like	3	Dgl,Fgo,Hem	Softcore
LOC105322888	H2C2_2	3	Dgl,Fgo,Hem	Softcore
LOC105340793	Forkhead	3	Dgl,Fgo,Mgo	Softcore
LOC105318404	GCM	3	Dgl,Fgo,Mgo	Softcore
LOC105341723	bHLH	3	Dgl,Fgo,Mgo	Softcore
LOC105322259	bHLH	3	Dgl,Fgo,Mgo	Softcore
LOC105342716	HMG	3	Dgl,Fgo,Mgo	Softcore
LOC105335274	Homeodomain	3	Dgl,Fgo,Mgo	Softcore
LOC105327390	Homeodomain	3	Dgl,Fgo,Mgo	Softcore
LOC105331399	Homeodomain	3	Dgl,Fgo,Mgo	Softcore
LOC105336096	RXR-like	3	Dgl,Fgo,Mgo	Softcore
LOC105342897	RFX	3	Dgl,Fgo,Mgo	Softcore
LOC105338679	T-box	3	Dgl,Fgo,Mgo	Softcore
LOC105331182	THR-like	3	Dgl,Fgo,Mgo	Softcore
LOC105330643	BTB	3	Dgl,Hem,Mgo	Softcore
LOC105325400	bHLH	3	Dgl,Lpa,Mgo	Softcore
LOC105325635	Homeodomain	3	Dgl,Lpa,Mgo	Softcore
LOC105328118	Homeodomain	3	Dgl,Lpa,Mgo	Softcore
LOC105342044	Homeodomain	3	Dgl,Lpa,Mgo	Softcore
LOC105328500	Homeodomain	3	Dgl,Lpa,Mgo	Softcore
LOC105345371	Homeodomain	3	Dgl,Lpa,Mgo	Softcore
LOC105327496	Homeodomain	3	Dgl,Lpa,Mgo	Softcore
LOC105319966	C2H2	3	Dgl,Lpa,Mgo	Softcore
LOC105319144	H2C2_2	3	Dgl,Lpa,Mgo	Softcore
LOC105326433	Homeodomain	3	Dgl,Min,Mou	Softcore
LOC105327723	Homeodomain	3	Dgl,Min,Mou	Softcore
LOC105347081	BTB	3	Fgo,Hem,Mgo	Softcore
LOC117680595	THAP	3	Fgo,Lpa,Mgo	Softcore
LOC105341726	T-box	3	Gil,Hem,Mgo	Softcore
LOC109618493	THAP	3	Gil,Hem,Mou	Softcore
LOC117690026	BTB	3	Gil,Lpa,Mgo	Softcore
LOC105325550	MYB	3	Gil,Lpa,Mou	Softcore
LOC105341727	T-box	3	Gil,Mgo,Min	Softcore
LOC105341165	Homeodomain	3	Gil,Min,Mou	Softcore
LOC105348460	Homeodomain	3	Gil,Min,Mou	Softcore
LOC117690702	bHLH	3	Lpa,Min,Mou	Softcore
LOC105330609	BTB	3	Mgo,Min,Mou	Softcore
LOC105321618	MYB	3	Mgo,Min,Mou	Softcore
LOC105339784	Ets	2	Amu,Fgo	Softcore
LOC117687090	C2H2	2	Amu,Lpa	Softcore
LOC105340741	GATA	2	Dgl,Fgo	Softcore
LOC105332368	RXR-like	2	Dgl,Fgo	Softcore
LOC105320559	Ets	2	Dgl,Gil	Softcore
LOC105326613	PAX	2	Dgl,Gil	Softcore
LOC117688987	BTB	2	Dgl,Lpa	Softcore
LOC105341454	Homeodomain	2	Dgl,Lpa	Softcore
LOC105319056	Homeodomain	2	Dgl,Mgo	Softcore
LOC105331217	RFX	2	Dgl,Mgo	Softcore
LOC105337504	H2C2_2	2	Dgl,Mgo	Softcore
LOC105347279	bHLH	2	Fgo,Hem	Softcore
LOC105345566	THAP	2	Fgo,Hem	Softcore
LOC105348903	C2H2	2	Fgo,Hem	Softcore
LOC105325481	BTB	2	Fgo,Lpa	Softcore
LOC109621045	HTH	2	Fgo,Lpa	Softcore
LOC105330363	BTB	2	Fgo,Mgo	Softcore
LOC105337844	DM	2	Fgo,Mgo	Softcore
LOC105337093	bHLH	2	Fgo,Mgo	Softcore
LOC105325236	HMG	2	Fgo,Mgo	Softcore
LOC105332601	Homeodomain	2	Fgo,Mgo	Softcore
LOC105335997	Homeodomain	2	Fgo,Mgo	Softcore
LOC105323015	Homeodomain	2	Fgo,Mgo	Softcore
LOC105337464	MYB	2	Fgo,Mgo	Softcore
LOC117688361	THAP	2	Fgo,Mgo	Softcore
LOC117692625	C2H2	2	Fgo,Mgo	Softcore
LOC105321970	BTB	2	Gil,Lpa	Softcore
LOC105322459	Ets	2	Gil,Lpa	Softcore
LOC105318858	Homeodomain	2	Gil,Lpa	Softcore
LOC105340701	Homeodomain	2	Gil,Lpa	Softcore
LOC105340395	THAP	2	Gil,Lpa	Softcore
LOC105347762	BTB	2	Gil,Mgo	Softcore
LOC105322671	Homeodomain	2	Gil,Min	Softcore
LOC105317512	BTB	2	Gil,Mou	Softcore
LOC105333598	bHLH	2	Gil,Mou	Softcore
LOC117681083	BTB	2	Hem,Mgo	Softcore
LOC105330626	BTB	2	Hem,Mgo	Softcore
LOC117681219	BTB	2	Hem,Mgo	Softcore
LOC117681079	BTB	2	Hem,Mgo	Softcore
LOC105318252	bHLH	2	Hem,Mou	Softcore
LOC117682448	BTB	2	Lpa,Mgo	Softcore
LOC105325399	bHLH	2	Lpa,Mgo	Softcore
LOC105335423	bHLH	2	Lpa,Mgo	Softcore
LOC105340700	Homeodomain	2	Lpa,Mgo	Softcore
LOC105344727	RFX	2	Lpa,Mgo	Softcore
LOC105328382	BTB	2	Lpa,Mou	Softcore
LOC105340021	Homeodomain	2	Min,Mou	Softcore
LOC105333051	Homeodomain	2	Min,Mou	Softcore
LOC105327239	Homeodomain	2	Min,Mou	Softcore
LOC105322063	Homeodomain	2	Min,Mou	Softcore
LOC105345169	Homeodomain	2	Min,Mou	Softcore
LOC105327726	Homeodomain	2	Min,Mou	Softcore
LOC105324364	C2H2	2	Min,Mou	Softcore
LOC105329158	bHLH	1	Amu	Tissue-specific
LOC105336755	bHLH	1	Dgl	Tissue-specific
LOC105336666	Forkhead	1	Dgl	Tissue-specific
LOC117688603	THAP	1	Dgl	Tissue-specific
LOC105324294	BTB	1	Fgo	Tissue-specific
LOC117686957	PC4	1	Fgo	Tissue-specific
LOC117685692	PC4	1	Fgo	Tissue-specific
LOC117685688	PC4	1	Fgo	Tissue-specific
LOC105343987	bHLH	1	Gil	Tissue-specific
LOC117690333	C2H2	1	Gil	Tissue-specific
LOC105324081	C2H2	1	Gil	Tissue-specific
LOC105324083	C2H2	1	Gil	Tissue-specific
LOC105347388	Ets	1	Gil	Tissue-specific
LOC105347804	Homeodomain	1	Gil	Tissue-specific
LOC105322672	Homeodomain	1	Gil	Tissue-specific
LOC117681583	Homeodomain	1	Gil	Tissue-specific
LOC117684633	LITAF-like	1	Gil	Tissue-specific
LOC105340325	LITAF-like	1	Gil	Tissue-specific
LOC105332393	PAX	1	Gil	Tissue-specific
LOC105321102	PAX	1	Gil	Tissue-specific
LOC105328960	T-box	1	Gil	Tissue-specific
LOC105330058	THAP	1	Gil	Tissue-specific
LOC105348525	THAP	1	Gil	Tissue-specific
LOC105345655	THAP	1	Gil	Tissue-specific
LOC109618704	THAP	1	Hem	Tissue-specific
LOC117685373	THAP	1	Hem	Tissue-specific
LOC117688988	BTB	1	Lpa	Tissue-specific
LOC105329072	C2H2	1	Lpa	Tissue-specific
LOC117683758	Homeodomain	1	Lpa	Tissue-specific
LOC105342099	Homeodomain	1	Lpa	Tissue-specific
LOC105318943	Homeodomain	1	Lpa	Tissue-specific
LOC109620312	HTH	1	Lpa	Tissue-specific
LOC117680307	THAP	1	Lpa	Tissue-specific
LOC105335639	ARID	1	Mgo	Tissue-specific
LOC105326032	BED	1	Mgo	Tissue-specific
LOC105318253	bHLH	1	Mgo	Tissue-specific
LOC105327363	bHLH	1	Mgo	Tissue-specific
LOC105344465	BTB	1	Mgo	Tissue-specific
LOC105338015	BTB	1	Mgo	Tissue-specific
LOC105335866	BTB	1	Mgo	Tissue-specific
LOC105338033	BTB	1	Mgo	Tissue-specific
LOC105320927	BTB	1	Mgo	Tissue-specific
LOC117688179	BTB	1	Mgo	Tissue-specific
LOC117688191	BTB	1	Mgo	Tissue-specific
LOC117681130	BTB	1	Mgo	Tissue-specific
LOC117688190	BTB	1	Mgo	Tissue-specific
LOC117688181	BTB	1	Mgo	Tissue-specific
LOC105323166	BTB	1	Mgo	Tissue-specific
LOC117681101	BTB	1	Mgo	Tissue-specific
LOC117688182	BTB	1	Mgo	Tissue-specific
LOC105324320	BTB	1	Mgo	Tissue-specific
LOC117681467	BTB	1	Mgo	Tissue-specific
LOC105340857	BTB	1	Mgo	Tissue-specific
LOC105317349	BTB	1	Mgo	Tissue-specific
LOC117688180	BTB	1	Mgo	Tissue-specific
LOC105342193	BTB	1	Mgo	Tissue-specific
LOC105325919	BTB	1	Mgo	Tissue-specific
LOC117681708	BTB	1	Mgo	Tissue-specific
LOC105347790	BTB	1	Mgo	Tissue-specific
LOC105320132	BTB	1	Mgo	Tissue-specific
LOC105346902	BTB	1	Mgo	Tissue-specific
LOC105329283	BTB	1	Mgo	Tissue-specific
LOC105330008	C2H2	1	Mgo	Tissue-specific
LOC105341625	C2H2	1	Mgo	Tissue-specific
LOC109617431	C2H2	1	Mgo	Tissue-specific
LOC105339975	Forkhead	1	Mgo	Tissue-specific
LOC105342342	Forkhead	1	Mgo	Tissue-specific
LOC105322460	HMG	1	Mgo	Tissue-specific
LOC105319856	HMG	1	Mgo	Tissue-specific
LOC105319681	Homeodomain	1	Mgo	Tissue-specific
LOC105345696	Homeodomain	1	Mgo	Tissue-specific
LOC105331364	HSF	1	Mgo	Tissue-specific
LOC117689706	MYB	1	Mgo	Tissue-specific
LOC117689157	MYB	1	Mgo	Tissue-specific
LOC105324436	MYB	1	Mgo	Tissue-specific
LOC109618208	MYB	1	Mgo	Tissue-specific
LOC105318686	MYB	1	Mgo	Tissue-specific
LOC117686192	MYB	1	Mgo	Tissue-specific
LOC105339357	RFX	1	Mgo	Tissue-specific
LOC117681120	THAP	1	Mgo	Tissue-specific
LOC105344031	THAP	1	Mgo	Tissue-specific
LOC105348993	THAP	1	Mgo	Tissue-specific
LOC117685582	THAP	1	Mgo	Tissue-specific
LOC105317136	bHLH	1	Min	Tissue-specific
LOC105339017	Homeodomain	1	Min	Tissue-specific
LOC105345047	bHLH	1	Mou	Tissue-specific

## Sheet: Table S5
Table S5 FPKM values of sex-biased transcription factors in Pacific oyster gonads
Gene name	Reference	Gene locus	TF type	s0_1	s0_2	s0_3	s3F_1	s3F_2	s3F_3	s3M_1	s3M_2	s3M_3	Group	Note
		LOC105339441	THR-like	4.95521	4.843	15.0267	7.32025	6.52339	12.3485	0.628264	0.550604	0.383943	Cluster1
		LOC105321112	HMG	15.4475	16.9879	37.097	22.1104	28.2357	30.0005	2.28763	3.12377	4.22759	Cluster1
		LOC105339279	C2H2	5.60852	4.03933	16.3155	8.04859	14.2901	12.2045	0.386845	0.287921	0.871729	Cluster1
		LOC105321098	BTB	7.9328	8.74304	16.4583	6.3648	7.00848	6.97441	2.03569	2.44872	2.38527	Cluster1
		LOC105334682	BTB	12.2975	10.4313	21.4464	9.66103	9.75069	13.2229	1.92858	0.762368	0.921209	Cluster1
		LOC105338734	GATA	16.1725	17.8637	30.1095	25.286	23.2554	19.508	5.20028	5.1041	6.12515	Cluster1
		LOC105328525	MIZ	12.3798	12.3684	31.4764	17.2765	17.0126	16.7961	3.94028	3.61494	3.76976	Cluster1
		LOC105319734	Homeodomain	70.5072	73.9261	94.3934	72.2101	59.662	65.1914	4.44858	3.13729	6.64068	Cluster1
		LOC105339321	T-box	1.58782	1.06593	2.27926	1.56652	0.698141	1.17834	0	0.041243	0.042296	Cluster1
		LOC105320634	Homeodomain	31.1677	29.1692	15.1607	91.215	88.4674	93.3939	23.1444	33.0662	33.4064	Cluster2
FOXL2		LOC105319597	Forkhead	8.43367	11.7165	4.3429	60.9495	65.5364	47.627	2.00962	0.182433	0.669373	Cluster2
		LOC105346347	MBD	20.5613	21.0146	18.7789	90.8526	79.0017	72.2345	10.1514	9.39648	16.1658	Cluster2
		LOC105323254	MYB	26.8398	35.3538	38.7415	123.071	110.445	99.7701	31.933	41.0866	30.3527	Cluster2
		LOC105319266	Homeodomain	0.081981	0.048636	0.131183	24.8388	21.8666	14.4175	0.140947	0.116567	0.085257	Cluster2
		LOC105340436	Forkhead	0.743002	0.461038	2.69495	148.185	104.256	92.5943	0.940277	0.12073	0.186039	Cluster2
		LOC105325417	AP-2	1.43955	0.210927	0.649172	19.2544	14.8162	11.7982	0.160356	0.140918	0.082941	Cluster2
		LOC105336167	BTB	21.9775	22.3273	12.3408	62.7822	41.218	47.3212	13.1565	15.5633	23.4873	Cluster2
		LOC105323174	MBD	5.82365	8.29571	8.4579	36.1511	24.4864	26.1103	5.84901	7.41803	10.0102	Cluster2
		LOC105317498	Forkhead	0.430161	0.40401	0.697852	117.676	52.1458	78.1727	0.924749	0.05737	0.574981	Cluster2
		LOC105333922	Forkhead	0.421921	0.342705	0.08404	39.0085	18.183	23.9731	0.185789	0.190032	0.115927	Cluster2
		LOC105339319	C2H2	5.83024	5.42798	2.01163	31.1321	24.1614	17.357	2.47796	4.36796	5.23503	Cluster2
		LOC105345699	SNF2	18.3381	23.3042	21.0115	102.951	77.8617	72.8714	25.7371	32.1273	32.9283	Cluster2
		LOC105339211	H2C2_2	2.71163	4.94925	2.51858	22.9139	18.9902	15.8318	5.20417	8.42452	7.04802	Cluster2
		LOC105345377	C2H2	0.069543	0.251656	2.4359	7.86579	2.56609	2.06054	0.032765	0.018228	0.064548	Cluster2
		LOC105346591	BTB	12.2106	10.9728	18.345	45.0435	28.5239	24.6864	7.72396	7.06539	8.83534	Cluster2
		LOC105332491	bZIP	0.85047	1.01502	4.18312	18.7452	8.43081	8.58176	0.198919	0.231044	0.088599	Cluster2
		LOC105328655	Homeodomain	3.64997	0.894172	1.07562	11.7857	4.87505	6.37334	0.342916	0.576119	0.861629	Cluster2
		LOC105324294	BTB	0.195703	0.897386	0.48545	74.2495	18.4394	48.0531	0.486962	1.23807	0	Cluster2
		LOC105333225	T-box	0.312922	0.284147	1.06893	17.4879	3.77467	5.69993	0.232518	0.254677	0.419917	Cluster2
		LOC105337365	C2H2	0.833767	2.40099	0.549229	65.3778	23.4929	23.8543	0.921669	0.747647	0.106425	Cluster2
		LOC105345813	bZIP	4.37928	9.09024	22.5802	27.6404	18.7193	43.95	0.515381	0.577633	0.608962	Cluster2
		LOC105340662	C2H2	4.17753	4.06767	3.45827	9.79142	7.15283	12.785	3.47976	2.48181	2.14124	Cluster2
		LOC105322888	H2C2_2	0.120886	0.347337	2.44426	10.1347	6.88176	15.5931	0.973709	0.586298	0.046571	Cluster2
		LOC105332368	RXR-like	0.681799	1.16997	59.5021	54.047	124.89	164.446	2.39234	1.83194	0.265587	Cluster2
		LOC105340741	GATA	0.558262	0.271943	22.2865	87.3824	102.766	146.976	2.32473	0.879675	0.184764	Cluster2
SoxB1	[3]	LOC105348069	HMG	0.647901	5.72202	18.9517	67.5902	71.921	71.4777	1.21778	0.334103	0.10829	Cluster2
		LOC117680428	C2H2	0.903583	2.55832	0.146546	24.8965	33.2126	32.657	1.41569	0.670826	0.338932	Cluster2
		LOC105318040	CSD	1799.43	2058.03	1127.18	1706.03	1659.08	1656.34	311.924	579.749	478.698	Cluster2
		LOC105325116	CP2	9.41966	3.8342	2.78104	10.3691	9.6225	12.1352	1.42173	1.12579	2.26811	Cluster2
		LOC105325138	BTB	17.6036	21.9211	10.3472	39.2426	32.0167	34.7019	6.25694	14.5986	8.83427	Cluster2
		LOC105345096	BTB	12.562	10.8284	10.6875	22.0597	19.074	17.0508	4.86012	3.5965	4.20195	Cluster2
		LOC105340929	H2C2_2	23.3575	23.0904	15.7922	47.4326	47.4861	38.3574	1.87848	2.93686	2.43852	Cluster2
		LOC105340330	PAX	1.06367	2.0233	2.2514	7.26468	5.40836	5.90799	0.147004	0.091473	0.052557	Cluster2
		LOC105320743	H2C2_2	12.7757	13.7621	17.0316	27.7768	23.38	23.9292	4.08362	5.42093	5.84351	Cluster2
		LOC105338251	Homeodomain	51.0841	44.6696	57.8907	113.942	45.0363	52.7563	1.47832	2.98377	4.8474	Cluster2
		LOC105340423	C2H2	2.65174	2.39033	3.65591	4.66887	4.87388	5.66801	0.337436	0.667317	0.667087	Cluster2
		LOC105327155	BTB	7.97964	6.72993	11.0563	15.7034	9.82434	12.7709	3.32158	1.31255	2.82251	Cluster2
		LOC105344816	bHLH	18.5249	16.4941	39.8204	46.9915	38.728	35.6492	2.61071	2.34183	2.93418	Cluster2
		LOC105327881	Tub	1.2863	1.35287	5.09379	2.95431	2.46068	1.98454	4.55699	6.49744	6.52707	Cluster3
		LOC105338898	CG-1	2.75888	2.51202	7.95199	3.65685	2.20166	2.19617	13.3309	12.0581	13.2461	Cluster3
		LOC105342153	HMG	3.35197	4.08201	8.46032	5.29746	4.08079	3.29439	11.6385	9.08379	7.9248	Cluster3
		LOC105345696	Homeodomain	1.74697	2.42917	2.0349	0.314741	0.587033	0.219994	7.14639	10.5345	4.98483	Cluster3	Testis-related
		LOC105347138	THR-like	4.15829	4.4774	3.15298	2.92623	2.72324	2.1606	6.37643	12.5816	7.0785	Cluster3
		LOC105335866	BTB	0.479493	0.333041	0.240426	0	0	0	48.9121	29.7077	4.28267	Cluster3	Testis-related
		LOC105330643	BTB	0.907923	0.382219	0.215446	0.44213	0.18013	0.117314	82.3038	50.0881	22.6644	Cluster3
		LOC105324320	BTB	0.312359	0.29145	0.056491	0.218266	0	0	35.5447	19.4627	9.67069	Cluster3	Testis-related
		LOC117688190	BTB	0.922287	0.860824	0.682228	1.0324	1.66932	0.098851	81.2964	113.103	87.6373	Cluster3	Testis-related
		LOC105341625	C2H2	4.42993	5.19736	0.562789	1.76675	1.18292	1.25361	89.8597	96.7209	64.7499	Cluster3	Testis-related
		LOC105338033	BTB	1.11023	0.893276	1.61144	0.58374	3.31361	0	112.649	107.201	90.3701	Cluster3	Testis-related
		LOC105320132	BTB	1.62082	1.28158	1.39729	0.710837	0.613326	0.827605	229.614	257.579	215.595	Cluster3	Testis-related
		LOC105347945	SAND	3.31254	5.35579	5.01876	9.47511	6.16769	5.03523	88.9844	101.5	80.2801	Cluster3
		LOC117688191	BTB	1.47577	1.12696	0.50994	2.35525	2.39936	0.712974	84.3215	87.8739	41.7178	Cluster3	Testis-related
		LOC105324773	MYB	2.1001	4.86009	2.36956	10.5572	6.94889	8.68724	37.9591	36.6542	27.5566	Cluster3
		LOC117681219	BTB	0.561694	0.557678	0.209156	0.060165	0.247725	0.059662	42.5248	21.0873	22.5493	Cluster3
		LOC105340857	BTB	0.444606	0.268938	0	0.268514	0.104285	0.13812	33.48	15.2488	15.9864	Cluster3	Testis-related
		LOC105346902	BTB	0.63591	0.306586	0.365058	0.077674	0.160908	0	133.431	93.4581	58.9943	Cluster3	Testis-related
		LOC117681130	BTB	0.4557	0.257542	0.103421	0.180297	0.056209	0.085821	40.9326	29.1166	19.899	Cluster3	Testis-related
		LOC117681467	BTB	0.404688	0.304553	0.11033	0.084576	0.047056	0.087753	23.0082	13.1432	8.44212	Cluster3	Testis-related
		LOC105330626	BTB	0.48497	0.617618	0.105943	0.6215	0.049758	0.134089	43.6583	25.9971	19.6258	Cluster3
		LOC105321525	H2C2_2	4.07442	3.46453	4.56792	4.7302	2.75571	2.7235	44.8135	32.1839	29.835	Cluster3
		LOC105320927	BTB	0.505246	0.550928	0.360301	0.096513	0.159345	0.189985	60.3498	38.3141	37.0388	Cluster3	Testis-related
		LOC117681708	BTB	0.457565	0.368208	1.14993	0.157334	0.148709	0.063099	30.0732	20.1641	19.228	Cluster3	Testis-related
		LOC117681101	BTB	0.446186	0.446873	0.925896	0.144507	0.100546	0.338686	43.745	28.6859	28.2737	Cluster3	Testis-related
		LOC117681083	BTB	0	0	0.214016	0	0	0	7.33221	4.93809	5.37742	Cluster3
		LOC117688179	BTB	0.530573	0.482372	0.153369	0.250355	1.80818	1.30665	29.6128	21.6538	24.0639	Cluster3	Testis-related
		LOC105340746	Forkhead	0.954311	0.87377	3.00117	1.40362	0.8705	0.961112	156.113	106.309	129.381	Cluster3
		LOC105343963	TLC	2.12513	3.03826	2.29888	2.02696	3.38419	2.29166	8.68823	8.25871	7.72404	Cluster3
		LOC105347790	BTB	1.02524	1.15215	0.981706	0.157497	0.059158	0.064125	60.0425	45.417	36.2784	Cluster3	Testis-related
		LOC105325919	BTB	1.10697	0.735655	0.629997	0.217229	0.386046	0.30643	220.995	170.615	145.14	Cluster3	Testis-related
		LOC105344465	BTB	1.56444	1.03003	1.08743	1.05138	0.518312	0.641794	304.721	234.797	199.199	Cluster3	Testis-related
		LOC105347762	BTB	1.02118	0.454738	0.674719	0.26604	0.194713	0.08302	131.658	104.696	89.8535	Cluster3
		LOC105323166	BTB	4.55029	3.7957	1.20247	0.833213	0.670551	0.552618	296.452	231.48	205.008	Cluster3	Testis-related
ZCWPW2		LOC105335639	ARID	1.37681	2.27154	1.9209	0.599122	0.614874	0.765551	20.212	17.2943	13.5265	Cluster3	Testis-related
		LOC117688180	BTB	1.18589	1.06526	1.34397	0.117115	0.822862	0.147199	130.162	116.234	79.1659	Cluster3	Testis-related
		LOC117681079	BTB	0.256852	0.342626	0.098721	0.114995	0	0	27.3835	8.85025	19.6097	Cluster3
		LOC105317349	BTB	0.14163	0.495925	0	0.092297	0	0	39.9503	2.105	23.5493	Cluster3	Testis-related
		LOC117689706	MYB	0.3544	0.835521	0.166565	0.261332	0.159787	0.284623	26.1012	1.49384	10.5926	Cluster3	Testis-related
		LOC117681735	BTB	0.174913	0.209003	0.108806	0	0.162853	0.226414	3.91552	12.0342	33.0131	Cluster3
		LOC117688182	BTB	0.644664	0.503633	0.241765	0.383984	1.04085	0.464693	15.4154	16.1722	54.8475	Cluster3	Testis-related
		LOC105321326	bZIP	25.383	28.2149	40.9418	53.3484	57.8595	48.4588	77.2497	83.1791	85.879	Cluster3
		LOC105321627	C2H2	1.40775	5.27967	1.12104	7.40727	9.04461	2.73282	13.2222	13.8211	17.9134	Cluster3
		LOC105333724	TLC	3.48004	4.91937	3.56065	4.26913	3.27598	1.88732	12.9966	19.3901	20.2161	Cluster3
		LOC105327363	bHLH	4.44726	5.87509	0.879943	0.784277	1.26639	0.985098	25.8767	50.1848	54.0876	Cluster3	Testis-related
		LOC105345296	HMG	7.77122	7.2617	4.34585	0.846031	0.594143	1.03174	72.6792	122.006	123.296	Cluster3
		LOC105338015	BTB	0.642904	0.456135	0.461027	0.559877	0.530042	0.070865	48.1615	73.9503	95.0128	Cluster3	Testis-related
		LOC117688181	BTB	0.666351	0.150187	0.512995	0.615532	1.34654	0.122648	40.9412	48.8124	83.2028	Cluster3	Testis-related
		LOC105330070	H2C2_2	5.59821	11.2123	2.95299	7.53314	5.80112	3.61688	17.5847	13.8175	20.2327	Cluster3
		LOC105321582	BTB	5.0332	7.73891	2.19091	3.89983	4.00541	4.2079	12.4722	15.832	15.9279	Cluster3
		LOC105338626	C2H2	2.20554	4.86842	0.925949	3.60983	2.10252	2.29891	8.07044	10.2865	10.6899	Cluster3
		LOC117681554	CSRNP_N	1.8618	3.12773	2.13598	2.17076	1.28703	1.18877	11.4365	7.36351	12.3839	Cluster3
		LOC105344659	H2C2_2	1.29468	2.57965	0.856153	1.28904	0.855155	1.03352	12.6639	10.822	14.7071	Cluster3
BHMG1	[1]	LOC105327228	HMG	7.86619	9.79728	4.08608	1.89235	1.5975	1.10759	60.9415	44.0238	63.0692	Cluster3
PRDM9		LOC105330008	C2H2	0.483671	1.47084	0.179577	0.151599	0.024011	0.373031	27.9217	20.8302	29.4623	Cluster3	Testis-related
		LOC105331364	HSF	0.224819	0	0.15945	0.115628	0	0	29.3749	17.8501	40.1965	Cluster3	Testis-related
		LOC105318686	MYB	0.546113	1.03235	0.271749	0.598546	0.905336	0.997374	28.5188	17.6807	31.8991	Cluster3	Testis-related
		LOC105333456	C2H2	0.653161	1.2035	0.356797	2.4075	1.33164	1.87446	12.1922	11.2997	16.1044	Cluster3
		LOC105330628	BTB	0.170126	0.216516	0	0	0	0.042193	11.6366	9.68599	17.5201	Cluster3
		LOC109617431	C2H2	2.24602	2.16716	0.76299	0.243587	0	0	42.569	37.9445	56.968	Cluster3	Testis-related
		LOC105342193	BTB	4.67654	2.70485	0.899425	1.38874	0.633333	0.092787	989.674	830.439	839.628	Cluster3	Testis-related
SoxH	[3]	LOC105319856	HMG	1.2039	1.9394	0.351369	0.442249	0.109139	0.027949	113.739	102.847	109.297	Cluster3	Testis-related
		LOC105330609	BTB	0.964536	0.578313	0.379131	0.280358	0	0.456347	13.9814	14.1494	15.7889	Cluster3
		LOC105339975	Forkhead	4.19592	8.95539	1.03721	0.190571	0.886781	0.362953	99.8856	90.8583	100.099	Cluster3	Testis-related
		LOC105337093	bHLH	18.1699	20.5424	4.4349	1.55957	0.901268	1.25021	204.614	192.982	215.2	Cluster3
		LOC105325236	HMG	1.14166	5.43158	0.432316	1.19864	0.367051	0.504635	62.6765	73.2041	86.3249	Cluster3
		LOC105339357	RFX	2.29231	2.56743	1.52036	4.83777	3.48924	2.15659	61.2184	75.5821	76.9602	Cluster3	Testis-related
		LOC105331566	bZIP	5.12602	7.97311	6.6011	4.43159	2.82098	4.27472	19.0692	19.905	19.1858	Cluster3
		LOC105330363	BTB	2.6278	9.54095	0.456295	0.432871	0.408436	0.308075	29.8629	33.5417	35.0662	Cluster3
		LOC105348717	CSRNP_N	2.46199	3.9658	2.19799	1.74172	1.38562	1.83081	9.66114	9.18007	11.2596	Cluster3
		LOC105339277	Homeodomain	18.7446	17.579	9.55446	0.700047	1.66335	0.977785	2.91754	12.2378	1.94877	Cluster4
		LOC105338679	T-box	44.677	42.3224	20.3441	4.34851	2.57283	4.52356	6.52144	5.16278	9.50941	Cluster4
		LOC105321968	C2H2	3.87697	3.52674	0.575063	0.059975	0	0.305682	3.95811	0.802223	3.02309	Cluster4
DMRT1		LOC105337844	DM	22.3837	22.4123	4.54512	1.14722	0.979807	7.13749	11.0553	21.7884	31.7857	Cluster4
Sox-like	[2]	LOC105322460	HMG	16.133	16.7933	1.55228	0.370299	0.921741	0.932511	22.4614	25.1794	38.9384	Cluster4	Testis-related
References
[1] C. Yue, Q. Li, H. Yu, Variance in expression and localization of sex-related genes CgDsx, CgBHMG1 and CgFoxl2 during diploid and triploid Pacific oyster Crassostrea gigas gonad differentiation, Gene 790 (2021) 145692.
[2] D. Sun, H. Yu, Q. Li, Examination of the role of CgSox-like in sex determination and gonadal development in the Pacific oyster Crassostrea gigas, Aquaculture 566 (2023) 739234.
[3] X. Zhang, H. Yu, Q. Li, Comprehensive analysis of Sox genes in the Pacific oyster (Crassostrea gigas): Insights into expression and potential functions, Comparative Biochemistry and Physiology Part D: Genomics and Proteomics 55 (2025) 101463.

## Sheet: Table S6
Table S6 Comparison of sex-biased transcription factors in Pacific oyster (C. gigas) and Kumamoto oyster (C. sikamea) gonads
Note	TF family	C. gigas gene	Log2FC (s3F_vs_s3M)	Regulated	C. sikamea unigene	Protein sequence identity	Log2FC (F_vs_M)	Regulated	Female1	Female2	Female3	Female4	Male1	Male2	Male3	Male4
	Forkhead	LOC105340436	-7.61085	Down	TRINITY_DN30308_c0_g1_i1_2	97.7	-8.41504	Down	31.6	34.7959	26.9077	16.3601	0.0935553	0.0316609	0	0.0915146
	Homeodomain	LOC105319266	-7.12864	Down	TRINITY_DN36472_c0_g1_i1_2	90.7	-6.71558	Down	30.7038	33.1939	32.0337	21.2345	0.365081	0.157904	0.219918	0.126338
	Forkhead	LOC105333922	-6.9354	Down	TRINITY_DN20246_c0_g1_i1_1	98.5	-6.85108	Down	21.3158	18.1332	16.076	10.0476	0.856995	0.104286	0	0
	Forkhead	LOC105317498	-6.8211	Down	TRINITY_DN24700_c0_g1_i1_3	97.4	-7.01817	Down	26.0187	24.1541	25.6724	15.9393	0	0.336596	0.0671928	0.148749
	AP-2	LOC105325417	-6.61121	Down	TRINITY_DN18221_c0_g1_i1_3	100	-4.8255	Down	22.9328	13.0696	19.9048	12.0938	0.219485	0.444904	0.489075	0.680984
	HMG	LOC105348069	-6.60181	Down	TRINITY_DN19638_c0_g1_i1_3	99.4	-6.11155	Down	66.1837	56.0083	58.1746	49.3288	0.169778	0.694166	0.604423	1.3254
	GATA	LOC105340741	-6.20266	Down	TRINITY_DN26370_c0_g1_i1_3	95.7	-7.64829	Down	99.049	133.05	112.516	157.681	0.382244	0.580609	0.553172	0.354414
	RXR-like	LOC105332368	-6.02065	Down	TRINITY_DN34706_c0_g1_i1_2	98.4	-7.57612	Down	56.0677	74.3665	68.7832	116.558	0.173169	0.500517	0.391544	0.139752
	BTB	LOC105324294	-5.8372	Down	TRINITY_DN20234_c0_g1_i1_1	97	-5.19759	Down	65.9016	43.1291	70.6264	53.3807	0.477523	2.73233	1.67538	0.0394415
	bZIP	LOC105332491	-5.74295	Down	TRINITY_DN23277_c0_g1_i1_3	99.2	-5.41666	Down	13.2725	13.9969	12.2945	10.9197	0.107663	0.693528	0.111262	0.0682192
	C2H2	LOC105345377	-5.65262	Down	TRINITY_DN35049_c0_g2_i2_2	95.2	-6.01667	Down	17.2716	19.1354	15.7068	7.04655	0.0453491	0.361085	0.047566	0.219841
FOXL2	Forkhead	LOC105319597	-5.54571	Down	TRINITY_DN21737_c0_g1_i1_1	98.4	-5.66512	Down	61.2926	55.5234	66.6064	57.5808	0.912585	0.793687	1.24233	0.613
	PAX	LOC105340330	-5.54217	Down	TRINITY_DN26051_c0_g1_i2_3	96.9	-3.42303	Down	7.0905	2.98415	6.22531	4.59975	0.13724	0.354699	0.572698	0.443253
	bZIP	LOC105345813	-5.38341	Down	TRINITY_DN30012_c0_g1_i1_2	100	-3.74376	Down	16.5188	10.0877	9.81004	14.6119	0.353623	0.646436	0.894547	1.10012
	C2H2	LOC105337365	-5.20955	Down	TRINITY_DN26915_c0_g1_i2_3	89.1	-5.79942	Down	47.1134	37.1343	46.0516	56.8362	0.604616	0.56647	0.544462	0.796262
	T-box	LOC105339321	-5.19367	Down	TRINITY_DN18382_c0_g1_i2_3	94.3	-2.97953	Down	1.85979	0.9869	2.84465	1.00613	0.201478	0.356306	0.172086	0
	C2H2	LOC117680428	-4.87291	Down	TRINITY_DN26915_c0_g1_i2_3	88.3	-5.79942	Down	47.1134	37.1343	46.0516	56.8362	0.604616	0.56647	0.544462	0.796262
	T-box	LOC105333225	-4.40602	Down	TRINITY_DN25841_c0_g1_i1_3	98.7	-3.48004	Down	23.7631	21.5466	19.3564	12.3174	0.824447	1.8101	1.57199	0.879804
	Homeodomain	LOC105338251	-4.15307	Down	TRINITY_DN26979_c0_g1_i1_2	100	-3.11409	Down	50.7933	42.5891	36.7973	22.5185	4.02182	3.70339	3.4936	1.87905
	C2H2	LOC105339279	-4.13289	Down	TRINITY_DN25449_c0_g1_i1_1	97.2	-2.09021	Down	4.1061	4.39988	4.41814	5.39572	0.59371	0.619041	1.21856	0.793833
	H2C2_2	LOC105340929	-3.99242	Down	TRINITY_DN29937_c0_g1_i9_3	99.2	-2.18613	Down	20.415	18.0743	26.315	16.9854	2.83087	3.94654	2.87695	3.88993
	H2C2_2	LOC105322888	-3.8725	Down	TRINITY_DN36842_c0_g1_i3_2	96.2	-7.42349	Down	22.1627	24.4213	18.2099	15.5729	0.0396912	0.100646	0.106526	0.0964257
	THR-like	LOC105339441	-3.62985	Down	TRINITY_DN31839_c0_g1_i1_2	97.5	-5.06117	Down	13.8147	15.8486	10.4691	8.69747	0.0730687	0.369427	0.335126	0.330892
	bHLH	LOC105344816	-3.56493	Down	TRINITY_DN24334_c0_g1_i1_3	98.4	-2.05288	Down	84.599	90.7944	89.0739	72.0181	19.0697	15.3815	14.7818	12.1901
	Homeodomain	LOC105319734	-3.47749	Down	TRINITY_DN25193_c0_g1_i1_2	99.4	-1.32149	Down	29.5551	30.2029	26.3438	35.3738	7.8193	9.83153	9.47688	9.50147
	Homeodomain	LOC105328655	-2.95973	Down	TRINITY_DN28862_c0_g1_i1_2	98.6	-6.46757	Down	33.621	31.1809	27.6165	16.3131	0	0.163167	0.350575	0.652696
	BTB	LOC105334682	-2.87369	Down	TRINITY_DN28110_c0_g1_i1_1	99.7	-1.25311	Down	11.1639	10.7228	13.6468	13.0126	3.07315	2.61148	6.0325	3.45453
	C2H2	LOC105340423	-2.83631	Down	TRINITY_DN35900_c0_g1_i1_2	93.4	-3.0551	Down	9.82619	12.7693	8.90477	9.144	0.688856	0.994723	1.32593	0.680684
	HMG	LOC105321112	-2.80955	Down	TRINITY_DN26128_c0_g1_i2_3	99	-2.40676	Down	30.4009	33.6904	28.1716	16.4627	3.19945	4.55237	3.80611	3.63191
	C2H2	LOC105339319	-2.32558	Down	TRINITY_DN29853_c0_g1_i3_3	92.7	-1.98644	Down	11.8133	15.8606	17.9929	12.8667	2.28277	4.78726	3.22626	1.14706
	CP2	LOC105325116	-2.27874	Down	TRINITY_DN36846_c0_g1_i1_2	98.3	-3.41977	Down	4.9177	12.7873	5.32626	10.3139	0.301215	0.929432	0.690108	0.48607
	BTB	LOC105345096	-1.86279	Down	TRINITY_DN26351_c0_g1_i1_3	90.4	-1.24401	Down	16.8898	22.6172	16.6029	14.0051	4.55383	5.46488	5.12914	7.51735
	MIZ	LOC105328525	-1.84298	Down	TRINITY_DN29011_c1_g1_i3_3	99.3	-1.23772	Down	16.7963	9.74913	12.0197	10.7067	2.83626	5.07236	3.42963	4.25925
	BTB	LOC105346591	-1.66308	Down	TRINITY_DN38329_c0_g2_i1_2	99.4	-1.73476	Down	96.5918	65.7716	88.0883	38.8859	16.9063	17.9851	11.5907	16.8708
	C2H2	LOC105340662	-1.5627	Down	TRINITY_DN26078_c0_g1_i1_3	98.6	-1.79367	Down	15.2845	18.3841	18.2043	19.0602	4.58124	2.72985	4.53216	3.39028
	CSD	LOC105318040	-1.55593	Down	TRINITY_DN29893_c0_g2_i2_1	99	-1.2796	Down	1652.73	1585.08	1450.71	1495.63	399.838	544.52	431.442	551.668
	BTB	LOC105325138	-1.47491	Down	TRINITY_DN38608_c0_g1_i7_2	81.4	-1.39583	Down	25.8422	28.4678	28.391	26.5497	8.36473	8.9465	5.85614	8.2442
	BTB	LOC105336167	-1.22276	Down	TRINITY_DN28896_c0_g5_i4_3	97.9	-1.6296	Down	33.2503	37.2859	39.7123	34.271	8.79231	10.7329	6.9904	8.82296
	BTB	LOC105321098	-1.19873	Down	TRINITY_DN36424_c0_g1_i1_2	98.4	-1.9034	Down	3.42259	6.0033	2.49397	4.07381	0.141136	0.803047	1.45043	1.56354
	MBD	LOC105346347	-2.30187	Down	TRINITY_DN17116_c0_g1_i2_3	100	-0.823341	NoDiff	60.2999	53.829	51.1589	50.561	27.249	23.5064	24.0809	17.1535
	BTB	LOC105327155	-1.97776	Down	TRINITY_DN25738_c0_g1_i1_1	99.4	-0.19775	NoDiff	4.44786	5.08261	8.23452	6.17038	4.12894	4.00304	3.63325	3.68513
	H2C2_2	LOC105320743	-1.949	Down	TRINITY_DN26572_c0_g1_i1_3	98.9	-0.394646	NoDiff	13.9163	14.5633	15.0936	11.0399	4.74623	14.5876	4.38838	8.15054
	GATA	LOC105338734	-1.68669	Down	TRINITY_DN30713_c0_g1_i2_3	92.5	-0.850621	NoDiff	17.1755	14.6665	16.8106	12.9038	6.99213	8.30073	5.44345	5.14765
	MBD	LOC105323174	-1.53537	Down	TRINITY_DN39965_c1_g1_i4_2	92.5	-0.132438	NoDiff	9.80389	6.83048	9.49305	7.39278	4.93614	7.27512	4.41059	6.33775
	MYB	LOC105323254	-1.33919	Down	TRINITY_DN39364_c0_g1_i2_2	98.3	-0.503631	NoDiff	40.042	39.4007	34.3961	39.0357	18.3478	20.6648	20.6729	21.5126
	Homeodomain	LOC105320634	-1.29387	Down	TRINITY_DN24172_c0_g1_i1_3	99.1	-0.985204	NoDiff	129.246	138.754	130.285	118.168	49.3188	60.0169	37.2204	51.0393
	H2C2_2	LOC105339211	-1.13564	Down	TRINITY_DN28977_c0_g1_i4_3	96.5	0.24047	NoDiff	8.27808	8.66244	8.00553	7.37724	7.27088	8.48675	6.95749	6.12497
	SNF2	LOC105345699	-1.10888	Down	TRINITY_DN31858_c0_g1_i1_3	95	-0.195242	NoDiff	34.4483	31.7108	33.3358	25.5919	18.7904	20.998	20.4813	21.47
	Tub	LOC105327881	1.4468	Up	TRINITY_DN37262_c0_g1_i5_2	97.5	0.9419	NoDiff	6.35462	6.39084	5.27531	5.39235	7.71354	10.3524	8.62862	7.18546
	C2H2	LOC105321627	1.59707	Up	TRINITY_DN33401_c0_g1_i2_2	94.9	0.787601	NoDiff	14.517	7.25024	7.07489	5.77215	9.59603	10.6929	9.24498	12.9951
	H2C2_2	LOC105321525	3.75661	Up	TRINITY_DN27067_c0_g1_i1_3	97.2	0.988925	NoDiff	11.3435	10.2861	10.3486	5.83995	19.7573	17.7951	10.597	9.65062
	MYB	LOC117689706	6.17962	Up	TRINITY_DN18273_c0_g1_i2_2	94.8	-0.03404	NoDiff	1.46025	0.269119	7.31052	0.856681	2.90407	3.71819	0	1.44242
	bZIP	LOC105321326	1.00593	Up	TRINITY_DN31433_c0_g1_i1_3	96.9	1.37227	Up	48.0503	52.1344	52.2296	40.1491	97.9913	86.662	103.326	84.8941
	T-box	LOC105338679	1.41069	Up	TRINITY_DN32021_c0_g1_i1_2	99.1	2.48483	Up	2.28056	1.53689	2.93288	2.27276	10.9219	12.865	7.57812	7.10308
	HMG	LOC105342153	1.53665	Up	TRINITY_DN39550_c0_g1_i1_2	99.5	1.41587	Up	3.29668	3.6189	3.07734	2.53375	5.84263	7.09782	6.33599	5.82757
	TLC	LOC105343963	1.92608	Up	TRINITY_DN29210_c0_g1_i1_2	98.9	1.67816	Up	2.89045	5.93145	4.42172	2.9432	12.4507	10.1978	8.7954	8.28232
	H2C2_2	LOC105330070	1.96823	Up	TRINITY_DN29597_c0_g1_i1_1	95.8	1.20871	Up	4.29377	6.20454	2.93797	4.39899	7.96583	6.1661	9.41017	7.48264
	THR-like	LOC105347138	2.12837	Up	TRINITY_DN28954_c0_g1_i1_1	98.8	1.99225	Up	4.08588	3.85896	4.56821	4.1315	10.9703	15.0706	10.425	13.5474
	BTB	LOC105321582	2.19704	Up	TRINITY_DN28543_c0_g1_i1_3	95.6	2.65002	Up	5.64869	4.47867	5.72497	5.86456	25.5828	28.9383	18.9608	28.9063
	C2H2	LOC105338626	2.20724	Up	TRINITY_DN29220_c0_g1_i2_3	91.7	1.72452	Up	5.30328	5.59581	6.18903	3.60267	13.3285	15.0257	9.56261	13.5124
	MYB	LOC105324773	2.36801	Up	TRINITY_DN26825_c2_g1_i2_3	97.8	1.61321	Up	14.6636	12.4534	13.4482	13.048	27.6383	37.9958	28.863	28.8553
	bZIP	LOC105331566	2.67935	Up	TRINITY_DN22070_c0_g1_i1_1	100	1.48544	Up	15.7946	13.7723	16.6732	13.6767	30.5177	31.4758	26.7467	37.2823
	CG-1	LOC105338898	2.7507	Up	TRINITY_DN30203_c0_g1_i3_1	99.4	1.78932	Up	3.35477	3.10848	2.90277	2.86034	8.11947	5.46497	12.3001	5.33863
	TLC	LOC105333724	2.78467	Up	TRINITY_DN30386_c1_g1_i1_3	97.4	1.68481	Up	8.57691	9.53378	8.33611	9.84817	21.7164	20.6595	23.1441	22.0495
	CSRNP_N	LOC105348717	2.94341	Up	TRINITY_DN25775_c0_g1_i1_1	98.7	2.41109	Up	7.22779	4.39339	6.70597	7.17779	32.4928	23.6544	21.9073	23.472
	Homeodomain	LOC105339277	2.99323	Up	TRINITY_DN17187_c0_g1_i1_3	97.4	4.8608	Up	3.47102	3.7314	3.90932	4.09701	167.994	136.671	51.9584	38.7783
	CSRNP_N	LOC117681554	3.01301	Up	TRINITY_DN25775_c0_g1_i1_1	98.7	2.41109	Up	7.22779	4.39339	6.70597	7.17779	32.4928	23.6544	21.9073	23.472
DMRT1	DM	LOC105337844	3.09488	Up	TRINITY_DN25624_c0_g1_i3_2	81.5	2.63525	Up	2.86505	2.17426	35.1994	2.18681	34.6303	68.1399	34.1849	40.0166
	C2H2	LOC105333456	3.23325	Up	TRINITY_DN30578_c0_g1_i7_3	92	1.78202	Up	4.09	4.35211	5.92828	3.54508	16.4725	11.5513	10.6141	8.66948
	H2C2_2	LOC105344659	3.98204	Up	TRINITY_DN30693_c0_g1_i5_1	91.1	2.20398	Up	5.00122	6.80878	5.60306	6.20604	24.6349	18.9446	15.688	23.0961
	SAND	LOC105347945	4.07756	Up	TRINITY_DN36725_c0_g1_i6_2	98.5	2.1776	Up	21.7297	24.5483	22.1853	13.1573	75.5636	83.4417	75.0111	44.4656
	Homeodomain	LOC105345696	4.26834	Up	TRINITY_DN17641_c0_g1_i1_1	98.4	4.54678	Up	0.139037	0.230267	0.0992435	0.47056	2.34457	8.62753	0.16911	5.42334
	RFX	LOC105339357	4.62758	Up	TRINITY_DN30923_c0_g1_i4_2	93.9	7.27105	Up	1.05248	0.580376	0.669749	0.740456	103.847	106.221	60.4089	81.6596
	C2H2	LOC105321968	4.76383	Up	TRINITY_DN19516_c0_g1_i1_1	99	5.75147	Up	0.395294	0.0805892	0.189607	0.0893854	7.78018	7.53936	5.12573	7.41743
ZCWPW2	ARID	LOC105335639	4.91327	Up	TRINITY_DN31040_c0_g1_i6_1	93.7	4.40328	Up	1.85681	1.98654	1.72739	1.0897	21.8431	20.619	28.148	36.6582
	MYB	LOC105318686	5.27236	Up	TRINITY_DN32523_c0_g1_i13_1	93.5	4.22541	Up	2.5186	1.43541	2.2003	3.23978	31.8746	38.7692	23.6367	36.0814
Sox-like	HMG	LOC105322460	5.5279	Up	TRINITY_DN26845_c0_g1_i1_3	96.1	5.15647	Up	1.00736	0.721219	1.57714	1.84985	38.7219	32.7036	24.9656	37.138
BHMG1	HMG	LOC105327228	5.53935	Up	TRINITY_DN28796_c0_g1_i1_3	97	4.39359	Up	3.56156	2.96781	3.27856	1.89888	45.9972	59.8694	36.3181	41.2312
	bHLH	LOC105327363	5.7859	Up	TRINITY_DN25007_c0_g1_i2_3	96.6	5.58738	Up	1.72294	1.50294	1.2648	1.07527	41.009	49.4598	46.0579	65.5023
	C2H2	LOC105341625	6.34136	Up	TRINITY_DN23084_c0_g1_i1_1	91.7	8.18544	Up	0.591198	0.60128	0.38687	0.382148	122.425	117.736	108.404	80.1642
	BTB	LOC105330363	6.71779	Up	TRINITY_DN32333_c0_g1_i1_1	90.6	4.91316	Up	0.900228	3.25904	1.24044	0.909213	25.8969	52.613	28.1902	40.0318
	HMG	LOC105325236	7.14927	Up	TRINITY_DN30308_c0_g1_i1_1	93.9	5.90571	Up	1.05362	0.671259	1.44703	1.02361	53.3466	43.4592	34.8304	56.5881
	Forkhead	LOC105340746	7.21453	Up	TRINITY_DN24561_c0_g1_i1_3	99.3	6.39466	Up	1.64539	0.685883	1.06808	1.10207	108.338	95.395	37.2473	54.6122
	HMG	LOC105345296	7.35023	Up	TRINITY_DN29068_c0_g1_i1_2	93.5	5.43623	Up	1.92769	1.07797	2.73524	3.01754	61.549	74.7174	70.0459	67.2803
PRDM9	C2H2	LOC105330008	7.4295	Up	TRINITY_DN32022_c0_g1_i9_2	93.8	6.49353	Up	0.256218	0.27234	0.669616	0.617409	36.9193	42.0073	21.4496	22.1086
	bHLH	LOC105337093	7.62434	Up	TRINITY_DN23813_c0_g1_i2_3	98.2	7.3696	Up	1.18585	1.02242	1.49497	1.22629	125.991	175.832	151.667	154.041
	Forkhead	LOC105339975	7.79032	Up	TRINITY_DN31805_c0_g1_i2_2	96.1	7.77087	Up	0.260917	0.253418	0.71824	0.106771	47.9811	65.6462	45.9901	62.613
	BTB	LOC117681708	8.02937	Up	TRINITY_DN29703_c0_g1_i1_1	94	5.81048	Up	0.533602	0.355847	0.326159	0.478265	22.5809	14.7124	19.1973	14.3521
	BTB	LOC105320132	8.27374	Up	TRINITY_DN25963_c0_g1_i2_3	99.7	9.49847	Up	0.505227	0.62434	0.590979	0.480914	320.465	346.409	287.368	242.236
	C2H2	LOC109617431	8.74566	Up	TRINITY_DN19901_c0_g1_i1_3	93.8	7.42917	Up	1.20595	1.0292	1.45055	0.857586	112.806	169.145	155.202	154.895
	BTB	LOC105344465	8.82427	Up	TRINITY_DN32707_c0_g1_i3_1	97.4	7.41052	Up	0.621973	0.99815	2.42084	0.825001	154.319	128.162	181.154	138.925
	BTB	LOC105347790	9.14592	Up	TRINITY_DN28964_c0_g1_i3_1	95	7.52851	Up	0.113926	0.331281	0.179337	0.826304	52.7694	36.9585	39.4603	52.7309
	BTB	LOC105347762	9.29702	Up	TRINITY_DN27640_c0_g1_i1_1	99.7	8.0277	Up	0.514416	0.414545	0.70668	3.1048	184.599	139.167	215.773	162.019
	BTB	LOC105325919	9.55841	Up	TRINITY_DN32315_c0_g1_i2_1	96.5	8.27415	Up	0.657713	0.55916	0.287824	0.428098	129.422	84.5542	136.494	88.0657
SoxH	HMG	LOC105319856	9.63167	Up	TRINITY_DN32869_c0_g1_i1_1	93	8.76479	Up	0.205575	0.240238	0.226838	0.313947	102.733	101.037	64.2909	64.4257
	HSF	LOC105331364	10.0314	Up	TRINITY_DN30365_c0_g2_i1_1	98.6	7.8077	Up	0	0.879084	0.200935	0.243929	79.2457	72.3829	50.3175	43.0115
	BTB	LOC105346902	10.3789	Up	TRINITY_DN28973_c0_g1_i1_1	97.6	8.87489	Up	0.104929	0.35244	0.228555	0.498031	113.08	92.1725	110.618	77.5068
	BTB	LOC105342193	10.6735	Up	TRINITY_DN34015_c0_g1_i2_2	95.9	9.97982	Up	0.472197	0.534364	0.828635	0.656019	546.771	408.687	521.894	396.842
BTBGC1	BTB	LOC105323166	9.0866	Up	TRINITY_DN39000_c0_g1_i2_2	84.9	6.96192	Up	5.36823	6.78585	3.58778	2.70092	501.529	285.909	450.812	423.843
	BTB	LOC105338015	7.71581	Up	TRINITY_DN39000_c0_g1_i2_2	82.9
	BTB	LOC105338033	6.98545	Up	TRINITY_DN39000_c0_g1_i2_2	82.8
	BTB	LOC117688179	4.31508	Up	TRINITY_DN39000_c0_g1_i2_2	87.5
	BTB	LOC117688180	8.88972	Up	TRINITY_DN39000_c0_g1_i2_2	83.3
	BTB	LOC117688181	6.40233	Up	TRINITY_DN39000_c0_g1_i2_2	82.9
	BTB	LOC117688182	5.58539	Up	TRINITY_DN39000_c0_g1_i2_2	86
	BTB	LOC117688190	7.25962	Up	TRINITY_DN39000_c0_g1_i2_2	83.9
	BTB	LOC117688191	5.27533	Up	TRINITY_DN39000_c0_g1_i2_2	83.6
BTBGC2	BTB	LOC105317349	8.90879	Up	TRINITY_DN33628_c6_g1_i2_1	90.2	7.90516	Up	0.875512	0.884301	1.42755	1.46413	329.32	187.364	205.15	132.225
	BTB	LOC105320927	8.66767	Up	TRINITY_DN33628_c6_g1_i2_1	81.4
	BTB	LOC105324320	8.28115	Up	TRINITY_DN33628_c6_g1_i2_1	85
	BTB	LOC105330609	5.85441	Up	TRINITY_DN33628_c6_g1_i2_1	89
	BTB	LOC105330626	6.8435	Up	TRINITY_DN33628_c6_g1_i2_1	90.2
	BTB	LOC105330628	9.36186	Up	TRINITY_DN33628_c6_g1_i2_1	86.8
	BTB	LOC105330643	7.98779	Up	TRINITY_DN33628_c6_g1_i2_1	87.9
	BTB	LOC105335866	9.15343	Up	TRINITY_DN33628_c6_g1_i2_1	90.2
	BTB	LOC105340857	7.41002	Up	TRINITY_DN33628_c6_g1_i2_1	86.4
	BTB	LOC117681079	8.96227	Up	TRINITY_DN33628_c6_g1_i2_1	86.3
	BTB	LOC117681083	8.21333	Up	TRINITY_DN33628_c6_g1_i2_1	85
	BTB	LOC117681101	7.54184	Up	TRINITY_DN33628_c6_g1_i2_1	82.9
	BTB	LOC117681130	9.12393	Up	TRINITY_DN33628_c6_g1_i2_1	88.1
	BTB	LOC117681219	8.59028	Up	TRINITY_DN33628_c6_g1_i2_1	85.8
	BTB	LOC117681467	7.33684	Up	TRINITY_DN33628_c6_g1_i2_1	90
	BTB	LOC117681735	7.2464	Up	TRINITY_DN33628_c6_g1_i2_1	82.4

## Sheet: Table S7
Table S7 Chromosomal localization of two BTBGCs in the Kumamoto oyster (C. sikamea) genome
Gene	Chromosome	Location 1	Sequence	PCR expected size (gDNA)	PCR exprected size (cDNA)
BTBGC1	chr1	chr1:45606636-45607414 (-)	AATCATTCTAGCACTGAGCAGGTTGATGAACAGGAGGACCCGGATGTTGAGGTTGAAATATGTCGCATGTCAGAGGACATGGCTCGAGATTTCAACACGCACGCCTACTTACACAGCGCAAGCTCCTCAACCATTTCCAAATTTCCCCTCATTGAACAATACAGCAATTCCAAATGTAACCAATATTGCAGATCTGCATTTCTAATATTTGAACAAATAGACACTATTTATGGTCCGTCTTAATTTGGTCTAATGTTTTCAGGAAATGAATATTATGCTTTCATTGTTTTTTTATAAGTTACATATTGAGATTTATGTTGTAATTATCACCATATACTGAGTCAAGTGCATGTTAAATGACCTTATTCATCCATATATATACATCACAATGTCTAACAA…	683	436
BTBGC1	chr1	chr1:45625309-45626087 (-)	AATCATTCTAGCACTGAGCAGGTTGATGAACAGGAGGACCCGGATGTTGAGGTTGAAATATGTCGCATGTCAGAGGACATGGCTCGAGATTTCAACACGCACGCCTACTTACACAGCGCAAGCTCCTCAACCATTTCCAAATTTCCCCTCATTGAACAATACAGCAATTCCAAATGTAACCAATATTGCAGATCTGCATTTCTAATATTTGAACAAATAGACGCTATTTATGGTCCGCCTTAATTTGGTCTAATGTTTTCAGGAAATGAATATTATGCTTTCTTTGTTTTTTTATAAGTTACATATTGAGAATTATGTTGTAATTATCACCATATACCGAGTCAAGTGCATGTTAATGACCTTATTCATCCATATATATATCACAATGTCTAACAAAAT…	683	436
BTBGC1	chr1	chr1:45683642-45684447 (+)	AATCATTCTAGCACTGAGCAGGTTGATGAACAGGAGGACCCAGATGTTGAGGTTGAAATATGTCGCATGTCAGAGGACATGGCACGAGATTTCAACACGCACGCGTACTTGCACAGCGCAAGCTCCTCAACCATTTCCAAATTTCCCCTCATTGAACAATACAGCAATTCCAAATGTAACCAATATTGCAGATCTGTATTTCTAATTTTTGAGAAATTTTATACACATTATATACGTGGTTCTTAATTCGGTCTAATAATGTTTTCAGGAAATGAAGATTATGCTTTCTTTGTTTCATAAGTTACATAAGAATTATGTTGTAATTATTACTATATAATTAAGTCCATTAGCCCATGTTAAAAGACTTTATCTATCAATATATACATCATCGTATGTTAC…	710	436
BTBGC1	chr1	chr1:46038566-46040707 (+)	AATCATTCTAGCACTGAGCAGGTTGATGAACAGGAGGACCCGGATGTTGAGGTTGAAATATGTCGCATGTCAGAGGACATGGCTCGAGATTTCAACACGCACGCCTACTTGCTCAGCGCAAGCTCCTCAACCATTTCCAAATTTCCCCTCATTGATCAATACAGCAATTCCAAATGTAACCAATATTGCAGATCAGCATTTCTAATATTTGAGCAAATGGACACTATTTATGGTCCGCCTTAATTTGGACTAATGTTTTCAGGAAATGAATATTATGCTTTCTTTGTTGTTTTATGAGTTACATATTAAGAATTATGTTGTAATTATCACAATATATTGAGTCAAGTGCATGTTGAATGACCTTATTCATCCATATACCGTATTTTCCCGACGATAAGT…	2046	436
BTBGC1	chr1	chr1:50014037-50014740 (-)	AACCATTCTCGCACTGAGCAGGTTGATGAATAGGAAGACCCTGATGTTGAGGTTGAAATATTTAGCATGTCAGAGAACATGGCCCGAGATTTCAACACGCACGCCTGCTAGCACAGCGCCTAGCTTCTCAACCATTTCCAACTTTCCACTCATTAAACAATACAGTTGTTCCAAATGTAACCAATATTAAAGATCTTCTTTCTAATTTTTGAGCAAATAAGCACTAATAATTGTAATTATCACCATTTACCATATTAAATGACTTCATCCATCAACATCTACATCATAATATGTTATAGTGGGTGCAATTGATTGTAATCCAGAATATATCTGCTAATTTTATTAAGTGGTCAGAGACGGCAGTATGTTGGGTGATTTAGGAGAGCATCAAAAAATCCA…	609	436
BTBGC2	chr5	chr5:17808423-17809754 (-)	ACACACTGTAGCTCTGAGTTCAAGGAACCCGATGTCACTTATGACATCGTTCTAATGACTGAAGATGCTATCGAGGATTTTAATCGTCATGCCTGTTCCCAAAGTCAAAGCTGGTCCACCATTTCTGCACCTTGTATCAAGCAATACAGGGAATCAAAATGTAATATTTTATTGTCAACATACCATCAAAAAGTTTAAAAAAAATTGATGTGAAAATGATATAAATAGGAGGATAAAACCGTAAAAAGTATATATTTCCAGGCTCATCATAATAAAATTGACATGTACAAGTACACGTAGCACTGTGTGACTTTCAGTAGTTATCATTTAATTCAGTAAAACTCATTTACATGTATAAAGACCTCTTGGGATAAAGGAATTTAATTTCTTAATGAGTAC…	1208	336
BTBGC2	chr5	chr5:19442331-19443625 (+)	ACACACTGTAGCTCTGAGTTCATGAAACCCGATGTCACTTATGACATTATTCTAATGACGGAAGATGCTATCGAGGATTTTAACCGTCATGCCTGTTCCCGAAGTCAAAGCTCGTCCACCATTTCTGCACCTTGTATCAAGCAATACAGGGAATCAAAATGTAATATTTTATTGTCAACATACCATCAAAAAGTATAACAAAAAAATTGATGAGAAAATGATAAAAAAAAAGGAGTATAAAACCATAAAAAGTGTATATTTTTAGGCTCATCATAATATTAAAAATTGACATGTACAAGTACACATGCATAGCATTGTGTGACTTTCAGTAGTTATCATTTAATTCAGTGAAACTCATTTACATGTGTAAAGACCTCTAAAGGAATTTTATTTTTTGAT…	1171	337
BTBGC2	chr5	chr5:22663915-22665275 (+)	ACACACTGTAGCTCTGAATTCAAGGAACCCGATGTCACTTTTGACATTGTTCTAATGACTGAAGATGCTATCGAGGATTTTAATCGTCATGCCTGTTCTCGAAGTCAGAGCTGGTCCACCATTTCTGCACCTTGTATCAAGCAATACAGGGAATCAAAATGTAATATTTTATTGTCAACATACCATCAAAAAGTTAAGAAAAAATTGATATGAAAATGATATAAAAAAGGAGGATAAAGCCATTAAAAAGTACCGTATATATTTCCAGGCTCATCATAAAAAAAATTGGCATGTACAAGTACACGTACATGTAGCATTTTGTGACTTTCAGTACCGGTAGTTATCATTTAATTCAATAACACTCCTTTACATGCATAAAGACCTCTTGGGATAAAGGAA…	1237	336
BTBGC2	chr5	chr5:22677640-22678544 (+)	ACACACTGTAGCTCTGAGTTTAAGGAACCTGATGTCACTTATGACATTGTTCTAATGACTGAAGATGCTGTCGAGGATTTTAATCGTCATGCCTGTTCCCGAAGTCAAAGCTGGTCCACCATTTCTGCACCTTGTATCAAGCAATACAGGGAATCAAAATGTAATGCTTTATTGTCAACATACCATCAAAAAGTTTTTTAAAAATTTATGTGAAAATGATATAACAAGGAGTGATAAAACCGTTAAAACGTATATACATAATGTACTTACAGGCTCATCATAATAAAAATTGACATGTACAAGTACACGTAGCATTGTGTGATTGTGTGACTTTCAGTAGTTATCATTTCTTTCAGTAAAACTCATTTACATGTATAAAGACCTCTTGGGATAAAGGAA…	781	336
BTBGC2	chr5	chr5:23047604-23048851 (-)	ACACACTGTAGCTCTGAGTTCAAGGAACCCAATGTCACTTATGACATTATTCTAATGACCGAAGATGCTGTCGAGGATTTTAATCGTCATGCCTGTTCCCGAAGTCAAAGCTTGTCCACCATTTCTGCACCTTGTATCAAGCAATACAGGGAATCAAAATGTATTATTTTATTGTCAACATACCATCAAAATGTAAAAAGAAATTGATGTGAAAATAATATAAAAAGGAGGATAAAACAGTAAAGAGTATATTTTTCCAGGCTCATTATAAGGAAAATTAAGTTAATTGTTATAATTCAGTAAACTTCTCTGCATGTAAAATTAGAGATATTGGGATAAAGAAATTTTGTTTCCTAACAAATAAGATTATTTATATTAGTAGAAGAGAGTTTAACAAAT…	1127	297
BTBGC2	chr5	chr5:23070382-23072031 (+)	ACACACTGTAGCTCTGAGTTCAAGGAACCCGATGTCACTCATGACATTGTTCTAATGACCGAAGATGCTATCGAGGATTTCAATCGTCATGCCTGTTCCCGAAGTCAAAGCTGGTCCACCATTTCTGCACCTTGTATCAAGCAATACAGGGAATCAAAATGTAATATTTTATTGTCAACATACCATCAAAAAGTTTAAAAAAAATTTATGTGAAAAATAATATAATCAAAGTATTGATAGTACTGAAAAGCGCTAACCCGGCTTCTGTTTGTATATTAAAGATATATAACATTTCAGCTTCTGTATACACAATATATTTCCTCATCACTGCATGGCAGCCCCTGCAATGATATATGTAAGCCACGTACATAAATTTCACAATAGCCTGTACTAGCCCGT…	1544	303
BTBGC2	chr5	chr5:23561160-23562112 (-)	ACACACTGTAGCTCTGAGTTCAAGGAACCCGATGTCACTTACGACATTGTTCTAATGACCGAAGATGCTATGGAGGATTTTAATCGTCATGCCTGTTCCCAAAGTCAAAGCTGGTCCAGCATTTCTGCACCTTGTATCAAGCAATACAGGGAATCAAAATGTAATATTTTAATGTCTGAATATACCATTAAAAAGTAAACAGAAATTGATGTGCAAATGATATAAAAAGGAGGATAAAACAGTTAAAAGTATATTTTTCCAGGCTCATCATAAGGAAAATTGACTTAATGTTTTAATTCAGTAAAATTCTCTATACATGTAAAGAGAGATATTGGGATGAATAAATTTTGTTTCGAATTCCTTAATAAGTAAGATTACCGGTATTTATATTAGTAGAAG…	847	300
BTBGC2	chr5	chr5:27006820-27007772 (-)	ACACACTGTAGCTCTGAGTTCAGGGAACCCGATGTCAGTTATGACATTGTCCTAATGACTGAAGATGCTATCGAGGATTTTAATCGTCATGCCTGTTCCCGAAGTCAAAGCTGGTCCACCATTTCTGCACCTTGTATCAAGCAATACAGGGAATCAAAATGTAGTAATTTATTGTCAACATTCCATCAAAAATTTTAAAAAATTGATGTGAAAATTATATAAAAAGGAGGATAAAACCTTAGAAAGTATATATTTCCAGGCTCAATTGATGTAGTTGGCAAAAGGGCATGGATAGTTGGATACTTTTAAATTTAAGTTGATCAAGGTTTAAACTACAAACCTTATCAAAGTGCATGAATGCTCCTAATTTTTAGATATTTAAATTTGAAATTCATTTAG…	829	336
Note
1 Chromosomal localization of exon 4 and 5 for BTBGC1, and exon 5 and 6 for BTBGC2, respectively.
